# Supplementary material for: Molecular characterization of doubled haploid lines derived from different cycles of the Iowa Stiff Stalk Synthetic (BSSS) maize population
Source: Front Plant Sci. 2023 Jul 27;14:1226072. doi: 10.3389/fpls.2023.1226072 (PMC10433169; doi:10.3389/fpls.2023.1226072)
Supplement: Supplementary file 1 [file Table_1.xlsx]

## Sheet: Table S1
Supplemental Table S1: Heterozygosity rate in the entire panel of 487 BSSS DH lines based on 24,885 SNP markers.
DHL	% Heterozygose
C0_DHL001	0.938383
C0_DHL002	0.908014
C0_DHL004	0.798688
C0_DHL005	1.24814
C0_DHL006	1.80084
C0_DHL007	1.09022
C0_DHL008	0.813872
C0_DHL010	0.853351
C0_DHL011	0.795651
C0_DHL013	0.728841
C0_DHL014	0.668104
C0_DHL015	0.753136
C0_DHL016	0.668104
C0_DHL017	0.999119
C0_DHL018	0.795651
C0_DHL019	1.00823
C0_DHL020	0.816909
C0_DHL021	0.634699
C0_DHL022	0.655957
C0_DHL023	0.753136
C0_DHL024	0.570925
C0_DHL025	0.692399
C0_DHL026	0.956604
C0_DHL027	0.53752
C0_DHL028	0.589146
C0_DHL029	0.801725
C0_DHL032	0.740988
C0_DHL033	0.695436
C0_DHL034	0.744025
C0_DHL035	0.920162
C0_DHL036	0.844241
C0_DHL037	0.920162
C0_DHL038	0.935346
C0_DHL039	0.780467
C0_DHL040	0.698472
C0_DHL041	0.722767
C0_DHL042	1.0143
C0_DHL043	1.39998
C0_DHL044	0.731878
C0_DHL045	1.31495
C0_DHL046	0.71062
C0_DHL047	0.889793
C0_DHL048	0.82602
C0_DHL049	2.02861
C0_DHL050	1.04164
C0_DHL051	0.665067
C0_DHL052	1.05986
C0_DHL053	1.22081
C0_DHL054	1.22385
C0_DHL055	0.932309
C0_DHL056	0.747062
C0_DHL058	0.747062
C0_DHL059	1.09326
C0_DHL060	0.926235
C0_DHL061	1.04467
C0_DHL062	0.689362
C0_DHL063	0.865498
C0_DHL064	0.816909
C0_DHL065	0.774393
C0_DHL066	0.686325
C0_DHL067	0.841204
C0_DHL068	1.00519
C0_DHL069	1.15703
C0_DHL071	1.43642
C0_DHL072	0.850314
C0_DHL073	1.93447
C0_DHL075	1.72189
C0_DHL076	1.76137
C0_DHL077	1.08415
C0_DHL078	1.05682
C0_DHL080	1.81299
C0_DHL081	0.986972
C0_DHL082	0.923198
C0_DHL083	1.34228
C0_DHL085	0.914088
C0_DHL086	0.850314
C0_DHL087	0.671141
C0_DHL088	0.780467
C0_DHL089	0.917125
C0_DHL090	0.847277
C0_DHL091	0.683288
C0_DHL092	0.889793
C0_DHL093	0.783504
C0_DHL094	0.613441
C0_DHL095	1.05986
C0_DHL096	0.753136
C0_DHL098	0.838167
C0_DHL099	1.00823
C0_DHL100	1.10845
C0_DHL102	0.704546
C0_DHL103	0.686325
C0_DHL104	0.789578
C0_DHL106	0.674178
C0_DHL107	0.77743
C0_DHL108	0.680251
C0_DHL109	0.901941
C0_DHL110	0.734915
C0_DHL111	0.692399
C0_DHL112	0.592183
C0_DHL114	0.713657
C0_DHL115	0.668104
C0_DHL116	0.65292
C0_DHL117	0.504115
C0_DHL118	0.762246
C0_DHL119	0.701509
C0_DHL120	0.643809
C0_DHL121	0.655957
C0_DHL122	0.713657
C0_DHL123	0.692399
C0_DHL124	0.89283
C0_DHL125	1.34836
C0_DHL127	1.06593
C0_DHL128	1.072
C0_DHL130	0.750099
C0_DHL131	0.756172
C0_DHL132	0.686325
C0_DHL133	0.643809
C0_DHL134	1.34228
C0_DHL135	0.938383
C0_DHL136	0.95964
C0_DHL137	1.07808
C0_DHL138	1.3271
C0_DHL139	0.953567
C0_DHL140	0.819946
C0_DHL141	1.18133
C0_DHL143	0.646846
C0_DHL144	0.747062
C0_DHL145	1.27243
C0_DHL146	1.29369
C0_DHL147	0.816909
C0_DHL148	0.744025
C0_DHL149	0.674178
C0/C17_DHL001	0.880683
C0/C17_DHL002	0.616478
C0/C17_DHL003	0.707583
C0/C17_DHL005	1.19044
C0/C17_DHL007	0.801725
C0/C17_DHL008	0.801725
C0/C17_DHL010	0.71062
C0/C17_DHL012	0.801725
C0/C17_DHL013	0.868535
C0/C17_DHL014	1.04164
C0/C17_DHL015	1.71885
C0/C17_DHL016	0.619515
C0/C17_DHL017	1.35443
C0/C17_DHL018	1.34532
C0/C17_DHL019	1.4182
C0/C17_DHL020	1.61256
C0/C17_DHL021	1.56397
C0/C17_DHL024	0.904977
C0/C17_DHL025	0.847277
C0/C17_DHL027	1.26636
C0/C17_DHL030	0.898904
C0/C17_DHL033	1.42124
C0/C17_DHL035	1.72492
C0/C17_DHL037	0.938383
C0/C17_DHL038	0.965714
C0/C17_DHL040	1.13881
C0/C17_DHL041	0.640773
C0/C17_DHL042	0.692399
C0/C17_DHL043	0.707583
C0/C17_DHL044	0.765283
C0/C17_DHL045	1.20866
C0/C17_DHL047	0.649883
C0/C17_DHL048	1.19955
C0/C17_DHL049	0.722767
C0/C17_DHL051	0.792614
C0/C17_DHL052	0.610404
C0/C17_DHL053	0.953567
C0/C17_DHL056	0.71062
C0/C17_DHL058	0.561815
C0/C17_DHL059	0.737951
C0/C17_DHL060	1.12363
C0/C17_DHL061	0.619515
C0/C17_DHL062	1.072
C0/C17_DHL064	0.926235
C0/C17_DHL066	0.677215
C0/C17_DHL068	0.795651
C0/C17_DHL069	0.744025
C0/C17_DHL070	0.701509
C0/C17_DHL071	0.789578
C0/C17_DHL072	0.692399
C0/C17_DHL073	0.82602
C0/C17_DHL074	0.607367
C0/C17_DHL076	0.637736
C0/C17_DHL078	1.47894
C0/C17_DHL079	0.649883
C0/C17_DHL080	0.698472
C0/C17_DHL081	1.02341
C0/C17_DHL082	0.701509
C0/C17_DHL083	0.610404
C0/C17_DHL084	0.904977
C0/C17_DHL085	0.677215
C0/C17_DHL086	0.671141
C0/C17_DHL087	1.05075
C0/C17_DHL088	1.13578
C0/C17_DHL089	1.04164
C0/C17_DHL090	1.69759
C0/C17_DHL091	0.71062
C0/C17_DHL092	0.573962
C0/C17_DHL094	0.88372
C0/C17_DHL095	0.619515
C0/C17_DHL096	0.856388
C0/C17_DHL097	0.680251
C0/C17_DHL100	0.77743
C0/C17_DHL103	0.725804
C0/C17_DHL104	0.804762
C0/C17_DHL105	0.71062
C0/C17_DHL106	0.968751
C0/C17_DHL107	1.10237
C0/C17_DHL108	1.06897
C0/C17_DHL109	0.674178
C0/C17_DHL112	0.725804
C0/C17_DHL114	0.968751
C0/C17_DHL117	0.856388
C0/C17_DHL118	0.904977
C0/C17_DHL121	0.838167
C0/C17_DHL122	1.03252
C0/C17_DHL125	0.822983
C0/C17_DHL126	1.15096
C0/C17_DHL129	1.31495
C0/C17_DHL130	1.55182
C0/C17_DHL132	1.06593
C0/C17_DHL136	1.154
C0/C17_DHL137	1.85551
C0/C17_DHL139	1.154
C0/C17_DHL140	1.02341
C0/C17_DHL141	1.34836
C0/C17_DHL142	1.3271
C0/C17_DHL146	2.23815
C0/C17_DHL147	1.02341
C0/C17_DHL148	1.16007
C0/C17_DHL149	0.971788
C0/C17_DHL150	0.668104
C0/C17_DHL152	1.10237
C0/C17_DHL153	0.838167
C0/C17_DHL154	0.722767
C0/C17_DHL155	0.935346
C0/C17_DHL156	0.701509
C0/C17_DHL157	0.886756
C0/C17_DHL158	0.677215
C0/C17_DHL159	0.862462
C0/C17_DHL160	0.695436
C0/C17_DHL161	1.34228
C0/C17_DHL162	0.783504
C0/C17_DHL163	0.744025
C0/C17_DHL164	0.71062
C0/C17_DHL165	0.695436
C0/C17_DHL166	1.17829
C0/C17_DHL168	0.531446
C0/C17_DHL169	0.792614
C0/C17_DHL172	0.88372
C0/C17_DHL174	1.83121
C0/C17_DHL177	0.66203
C0/C17_DHL178	0.95964
C0/C17_DHL183	1.32102
C0/C17_DHL184	1.00216
C0/C17_DHL185	0.637736
C0/C17_DHL187	1.05378
C0/C17_DHL188	0.765283
C0/C17_DHL189	0.573962
C0/C17_DHL190	0.725804
C0/C17_DHL191	0.58611
C0/C17_DHL192	0.716693
C0/C17_DHL193	0.668104
C0/C17_DHL195	0.722767
C0/C17_DHL196	0.886756
C0/C17_DHL197	0.689362
C0/C17_DHL198	0.750099
C0/C17_DHL199	0.740988
C0/C17_DHL200	0.58611
C0/C17_DHL201	0.974825
C0/C17_DHL202	1.04467
C0/C17_DHL203	0.58611
C0/C17_DHL204	0.780467
C0/C17_DHL205	0.622552
C0/C17_DHL206	1.39087
C0/C17_DHL207	0.841204
C0/C17_DHL208	0.674178
C0/C17_DHL209	1.04164
C0/C17_DHL212	1.98305
C0/C17_DHL213	0.546631
C0/C17_DHL214	0.658994
C0/C17_DHL215	1.34532
C0/C17_DHL216	0.734915
C0/C17_DHL217	0.786541
C0/C17_DHL220	0.750099
C0/C17_DHL221	0.607367
C0/C17_DHL222	0.974825
C0/C17_DHL224	0.622552
C0/C17_DHL225	0.601294
C0/C17_DHL226	0.665067
C0/C17_DHL228	0.701509
C0/C17_DHL230	0.816909
C0/C17_DHL231	1.07808
C0/C17_DHL232	0.598257
C0/C17_DHL234	0.744025
C0/C17_DHL235	0.634699
C0/C17_DHL236	1.03556
C0/C17_DHL238	1.54271
C0/C17_DHL242	1.26636
C0/C17_DHL244	1.58523
C17_DHL001	0.923198
C17_DHL003	1.04467
C17_DHL004	1.22385
C17_DHL005	0.668104
C17_DHL006	0.707583
C17_DHL010	0.744025
C17_DHL011	0.631662
C17_DHL013	0.722767
C17_DHL014	1.29977
C17_DHL018	1.3848
C17_DHL019	0.71973
C17_DHL020	0.655957
C17_DHL021	0.926235
C17_DHL022	0.589146
C17_DHL024	1.63686
C17_DHL026	0.829056
C17_DHL029	0.598257
C17_DHL031	0.747062
C17_DHL034	0.789578
C17_DHL035	0.95053
C17_DHL036	0.680251
C17_DHL038	0.692399
C17_DHL041	0.607367
C17_DHL043	0.713657
C17_DHL044	0.701509
C17_DHL045	0.403899
C17_DHL046	1.07504
C17_DHL050	0.601294
C17_DHL052	0.613441
C17_DHL053	0.695436
C17_DHL054	0.810835
C17_DHL055	1.24207
C17_DHL056	0.71973
C17_DHL058	0.813872
C17_DHL061	0.740988
C17_DHL062	0.801725
C17_DHL064	1.05682
C17_DHL066	0.71973
C17_DHL067	0.695436
C17_DHL071	0.671141
C17_DHL072	0.71973
C17_DHL074	0.634699
C17_DHL077	0.646846
C17_DHL078	0.853351
C17_DHL079	0.701509
C17_DHL080	0.771357
C17_DHL082	0.619515
C17_DHL087	0.789578
C17_DHL089	0.77743
C17_DHL090	0.610404
C17_DHL091	1.11756
C17_DHL093	0.744025
C17_DHL098	0.722767
C17_DHL102	0.665067
C17_DHL103	0.838167
C17_DHL105	0.783504
C17_DHL106	0.501078
C17_DHL107	0.868535
C17_DHL108	0.753136
C17_DHL109	0.576999
C17_DHL110	0.473747
C17_DHL111	0.637736
C17_DHL113	0.567888
C17_DHL115	0.540557
C17_DHL116	0.47982
C17_DHL118	1.02949
C17_DHL119	0.677215
C17_DHL120	1.56093
C17_DHL121	1.42124
C17_DHL124	0.904977
C17_DHL126	1.66115
C17_DHL127	0.734915
C17_DHL128	1.32102
C17_DHL129	1.02341
C17_DHL132	1.75833
C17_DHL134	2.10149
C17_DHL135	0.771357
C17_DHL136	0.965714
C17_DHL138	0.865498
C17_DHL139	0.53752
C17_DHL140	0.558778
C17_DHL142	0.744025
C17_DHL143	0.580036
C17_DHL144	0.753136
C17_DHL146	0.522336
C17_DHL147	0.695436
C17_DHL150	0.668104
C17_DHL152	0.558778
C17_DHL153	0.753136
C17_DHL154	0.646846
C17_DHL155	0.558778
C17_DHL158	0.646846
C17_DHL160	0.850314
C17_DHL161	0.610404
C17_DHL162	0.819946
C17_DHL163	0.601294
C17_DHL165	0.841204
C17_DHL166	1.13578
C17_DHL167	0.774393
C17_DHL169	0.583073
C17_DHL170	0.765283
C17_DHL172	0.792614
C17_DHL174	0.771357
C17_DHL175	0.610404
C17_DHL177	0.980898
C17_DHL179	0.598257
C17_DHL180	0.707583
C17_DHL181	0.552704
C17_DHL184	0.592183
C17_DHL188	0.604331
C17_DHL189	0.58611
C17_DHL190	0.971788
C17_DHL191	0.716693
C17_DHL195	0.789578
C17_DHL196	0.643809
C17_DHL202	0.625588
C17_DHL205	0.689362
C17_DHL210	0.634699
C17_DHL216	0.838167
C17_DHL217	0.740988
C17_DHL218	0.71062
C17_DHL219	0.59522
C17_DHL220	0.561815
C17_DHL221	0.804762
C17_DHL223	0.71973
C17_DHL224	0.516262
C17_DHL225	0.77743
C17_DHL226	0.583073
C17_DHL228	0.649883
C17_DHL232	0.592183
C17_DHL233	0.576999
C17_DHL236	1.59738
C17_DHL238	0.583073
C17_DHL239	0.592183
C17_DHL240	0.610404
C17_DHL241	0.589146
C17_DHL243	0.592183
C17_DHL244	0.829056
C17_DHL247	0.619515
C17_DHL248	0.628625
C17_DHL252	0.756172
C17_DHL253	0.932309
C17_DHL255	0.482857
C17_DHL258	0.646846
C17_DHL259	0.695436
C17_DHL262	1.07504
C17_DHL264	1.19348
C17_DHL265	0.82602
C17_DHL267	0.996082
C17_DHL268	0.871572
C17_DHL270	0.725804
C17_DHL271	0.792614
C17_DHL273	0.986972
C17_DHL280	1.25725
C17_DHL282	1.49109
C17_DHL283	0.929272
C17_DHL284	0.853351
C17_DHL286	0.968751
C17_DHL287	0.613441
C17_DHL290	0.646846
C17_DHL294	0.911051
C17_DHL296	0.640773
C17_DHL297	0.525373
C17_DHL298	0.665067
C17_DHL299	1.20866
C17_DHL301	0.722767
C17_DHL304	0.625588
C17_DHL305	0.564852
C17_DHL307	0.850314
C17_DHL308	0.829056
C17_DHL309	1.55182
C17_DHL310	0.904977
C17_DHL311	0.953567
C17_DHL312	0.561815
C17_DHL313	0.655957
C17_DHL315	0.740988
C17_DHL316	0.774393
C17_DHL317	0.564852
C17_DHL319	0.701509
C17_DHL321	0.558778
C17_DHL323	0.583073
C17_DHL324	0.789578
C17_DHL326	0.671141
C17_DHL327	0.89283
C17_DHL332	0.77743

## Sheet: Table S2
Supplemental Table S2: Mean genetic contribution of the BSSS progenitors to each DH lines estimated using high-resolution detection of IBD segments.
DH	A3G-3-3-1-3	CI 540	Fe (Parent of F1B1)	I-159	IL12E	B2 (Parent of F1B1)	Oh 3167B	Os 420	Tr 9-1-1-6	WD 456	I224	LE 23	461	Hy	AH83	Non-IBD
C0_DHL001	0.98	4.58	5.22	3.45	3.69	4	5	3.54	3.34	5.35	3.13	3.35	2.8	5.61	1.74	44.23
C0_DHL002	1.05	2.54	4.32	1.79	4.88	2.04	5.82	4.27	3.57	4.37	4.41	4.88	2.46	3	1.48	49.13
C0_DHL004	0.43	4.67	3.06	2.14	3.56	2.26	4.98	3.84	5.41	7.48	4.07	3.58	3.07	6.74	3.07	41.63
C0_DHL005	0.83	2.48	5.18	2.67	4.16	1.9	9.76	5.8	7.94	4.58	4.33	3.82	3.32	5.35	2.11	35.78
C0_DHL006	0.9	4.77	3.72	3.49	5	1.99	6.82	4.39	5.57	3.95	5.49	5.36	3.56	4.28	2.68	38.02
C0_DHL007	0.62	2.55	7.72	2.75	3.57	2.43	7.69	4.2	6.99	4.57	3.73	2.75	4.28	4.58	1.37	40.2
C0_DHL008	1.14	3.36	4.44	2.3	4.25	2.35	5.23	8.59	4.47	5.2	3.85	3.32	2.66	5.47	1.96	41.42
C0_DHL010	0.94	2.71	6.19	2.25	3.87	2.21	5.82	5.27	6.29	3.54	3.88	4.6	3.34	3.8	1.96	43.31
C0_DHL011	1.04	2.48	4.58	3.23	4.7	3.45	6.25	3.8	4.84	4.94	4.95	4.37	2.49	6.81	2.29	39.79
C0_DHL013	1.14	1.89	3.84	1.83	4.12	2.35	8.94	3.66	3.35	3.75	4.09	2	3.26	9.3	1.95	44.54
C0_DHL014	0.99	2.67	3.96	2.46	3.73	2.19	5.96	6.58	5.55	5.5	3.98	5.12	3.15	7.97	2.07	38.12
C0_DHL015	1.05	2.47	5.03	3.52	4.97	3.21	6.95	4.46	6.19	7.02	5.12	3.3	2.77	5.79	1.75	36.41
C0_DHL016	1.22	4.86	4.68	2.72	4.03	1.73	7.23	4.86	5.5	4.96	4.3	5.09	2.9	6.77	2.59	36.57
C0_DHL017	0.64	2.92	2.02	2.32	6.75	2.94	6.58	4.47	5.2	6	5.59	8.14	3.23	4.75	2.39	36.05
C0_DHL018	1.02	2.21	4	2.55	4.64	2.04	8.15	6.59	4.86	6.22	4.12	3.54	2.37	5.57	1.97	40.16
C0_DHL019	0.87	2.08	1.74	2.73	5.37	3	5.27	4.95	5.63	5.28	6.06	5.64	3.04	4.87	2.36	41.11
C0_DHL020	0.96	4.49	3.22	2.92	3.95	2.78	5.72	3.31	7.57	7.34	4.03	3.9	4.03	5.96	2.45	37.39
C0_DHL021	1.34	3.58	5.11	2.89	4.12	2.82	7.4	3.8	7.68	4.64	4.1	2.45	3.24	5.29	2.03	39.52
C0_DHL022	0.8	4.87	5.78	3.76	3.64	2.46	4.82	4.39	6.17	7.53	3.93	3.84	3.22	3.59	2.31	38.9
C0_DHL023	1.06	5.1	6.77	2.74	4.23	2.93	4.94	4.81	2.47	4.86	4.17	3.3	4.35	3.18	1.98	43.12
C0_DHL024	0.66	2.67	5.58	3.41	3.61	2.71	3.7	2.41	6.03	7.74	3.55	5.8	4.34	5.73	2.18	39.88
C0_DHL025	1.11	2.31	4.52	3.19	4.35	3.03	3.06	5.84	5	6.02	3.98	5.51	2.88	7.46	2.23	39.5
C0_DHL026	0.9	3.31	3.41	2.18	3.25	3.88	5.47	3.12	5.09	4.43	2.82	7.53	3.48	8.75	1.6	40.78
C0_DHL027	1.21	4.14	4.72	2.48	4.14	1.58	6.97	4.65	6.19	4.88	4.34	4.73	2.64	6.82	2.75	37.75
C0_DHL028	0.92	4.45	3.25	2.74	3.89	2.56	5.42	3.33	7.59	7.28	4.36	4.12	3.91	5.52	2.47	38.2
C0_DHL029	1.23	2.02	4.99	2.62	5.28	2.26	3.9	4.85	7	4.85	5.63	4.05	4.72	3.83	1.45	41.31
C0_DHL032	0.34	4.18	1.67	2.62	4.94	2.66	4.04	5.66	7.34	8.15	5.07	4.3	5.12	6.43	1.99	35.48
C0_DHL033	0.79	3.2	6.06	2.44	4.42	1.95	4.22	4.65	5.41	5.94	4.24	4.5	4.39	4.54	1.74	41.49
C0_DHL034	0.61	2.05	5.48	3.87	2.1	2.22	6.34	3.07	11.2	7	1.93	5.6	4.66	3.8	1.76	38.29
C0_DHL035	0.65	3.41	4.01	2.23	4.17	1.84	6.8	3.45	2.75	3.68	3.92	4.63	2.82	2.44	1.94	51.24
C0_DHL036	0.81	3.15	4.48	2.97	3.18	2.08	7.4	2.99	5.75	8.91	3.23	3.2	3.37	5.55	1.62	41.32
C0_DHL037	0.96	3.88	3.92	2.18	4.97	2.79	3.34	4.44	6.66	5.78	4.76	5.05	3.72	5.22	1.98	40.36
C0_DHL038	1.03	4.12	5.82	3.17	2.55	2.21	9.57	7.16	5.7	4.57	2.3	4.15	2.81	5.71	1.95	37.17
C0_DHL039	0.94	4.08	4.36	3.13	2.85	2.82	3.64	3.97	4.02	5.45	2.81	5.71	4.08	6.11	2.49	43.56
C0_DHL040	0.45	2.18	2.73	1.75	4.19	2.64	2.7	5.38	5.19	7.99	4.46	4.52	2.95	6.51	1.65	44.7
C0_DHL041	0.82	3.13	4.02	2.08	2.84	2.86	6.5	3.55	7.39	7.68	2.94	5.02	4.89	4.95	2.31	39.02
C0_DHL042	0.88	2.43	4.98	2.27	3.9	1.99	8.34	2.82	6.64	5.82	3.67	5.28	2.46	7.78	1.68	39.06
C0_DHL043	0.57	3.52	4.09	2.65	3.87	2.84	7.37	4.05	5.3	4.85	3.7	5.63	3.52	5.61	1.71	40.73
C0_DHL044	0.81	5.48	4.33	3.11	6.48	2.03	4.82	3.01	4.93	4.77	6.04	4.46	4.11	6.27	2.25	37.09
C0_DHL045	1.31	5.98	4.57	3.48	4	2.86	6.76	3.37	5.15	4.37	4.1	3.81	2.51	6.37	1.65	39.71
C0_DHL046	0.43	3.59	3.97	2.74	4.06	2.8	7.22	4.2	5.29	4.52	3.82	5.36	3.18	5.62	1.65	41.55
C0_DHL047	0.88	2.63	2.58	2.78	2.58	3.12	7.44	7.71	5.6	7.11	2.84	4.48	4.36	7.81	1.93	36.15
C0_DHL048	0.92	3.6	2.98	2.6	4.37	1.82	6.6	3.55	5.77	5.63	4.33	3.04	4.84	3.98	2.12	43.84
C0_DHL049	1.02	3.82	3.84	2.49	3.88	2.51	4.96	3.95	5.74	4.4	4.41	7.18	3.96	2.85	2.21	42.78
C0_DHL050	0.65	4.02	4.09	1.74	4.42	2.56	6.05	4.92	5.68	4.92	4.6	5.09	2.27	4.03	1.74	43.21
C0_DHL051	1.1	5.03	3.46	2.28	3.61	3.33	3.85	7.09	3.75	6.35	3.67	4.2	4.59	5.16	2.2	40.35
C0_DHL052	1.13	2.41	4.74	2.58	4.38	2.29	6.51	6.02	4.92	4.3	4.07	3.76	2.44	5.4	2.33	42.73
C0_DHL053	1.06	5.76	3.84	2.84	4	2.49	4.67	5.54	3.15	3.96	3.79	4.32	4.09	6.8	2.26	41.42
C0_DHL054	1.06	2.06	3.51	1.56	4.4	1.87	9.66	2.44	7.17	6.78	4.66	4.15	3.63	4.28	1.37	41.4
C0_DHL055	0.86	4.78	7.4	2.86	4.36	1.73	4.09	4.31	6.67	3.85	4.18	5.67	5.07	3.44	2.29	38.42
C0_DHL056	1.09	2.96	5.15	2.33	3.86	2.34	7.46	5.6	5.66	4.21	4.27	5.03	4.1	5.92	1.79	38.23
C0_DHL058	0.57	5.49	4.4	2.85	2.14	1.34	7.86	3.45	6.55	3.78	2.38	5.55	4.96	3.91	2.22	42.56
C0_DHL059	0.4	2.89	5.49	2.37	4.23	2.43	10.33	5.16	4.75	4.37	3.74	3.75	2.55	4.51	1.57	41.45
C0_DHL060	0.76	3.92	5.86	3.62	3.64	2.58	3.09	2.97	8.46	7.7	4.02	6.04	3.34	4.47	1.89	37.65
C0_DHL061	0.96	6.51	4.43	4.07	3.15	2.22	3.69	3.84	4	6.65	2.97	6.69	4.24	3.85	2.36	40.37
C0_DHL062	1.27	5.24	4.08	2.23	3.9	2.1	5.86	7.24	5.81	9.03	4.24	6.65	2.92	3.18	2.14	34.12
C0_DHL063	1.25	2.78	4.1	3.11	4.69	3.45	4.21	4.15	7.55	4.49	4.9	3.92	4.29	6.66	1.94	38.49
C0_DHL064	1.15	2.33	4.6	2.24	4.13	2.42	3.17	7.75	4.41	5.18	4.05	4.2	3.66	6.14	2.48	42.07
C0_DHL065	1.05	4.58	3.99	4.25	6.65	1.99	6.83	4.1	6.38	3.58	6.64	3.14	4.43	5.11	1.58	35.72
C0_DHL066	0.96	3.98	4.29	3.22	3.86	2.62	4.27	4.22	4.67	3.79	3.56	7.09	2.69	3.64	2.3	44.84
C0_DHL067	1	2.36	6.38	3.1	5.3	2.55	5.69	3.35	8.13	7.94	5.16	3.22	2.04	4	1.16	38.63
C0_DHL068	0.52	4.6	2.61	3.59	3.03	1.91	7.97	4.43	4.21	4.9	2.7	3.54	3.31	4.45	2.2	46.05
C0_DHL069	1.08	3.34	7.39	3.61	3.23	3.91	6.36	4.86	3.82	5.99	3.75	4.52	4.04	5.66	2.28	36.15
C0_DHL071	1.25	2.99	5.65	2.71	4.53	2.64	3.46	6.86	3.51	5.73	4.56	7.11	3.86	4.82	2.47	37.86
C0_DHL072	0.7	5.75	4.65	3.72	3.65	2.89	3.49	2.05	3.66	4.39	3.54	5.95	3.59	8.71	2.27	40.99
C0_DHL073	1	4.43	8.24	3.97	3	2.36	8.76	4.63	4.08	4.85	2.99	4.01	4.43	2.51	2.2	38.55
C0_DHL075	1.04	2.88	5.1	3.15	4.26	2.99	8.22	3.6	4.78	5.55	4.43	3.37	4.21	4.37	2.16	39.9
C0_DHL076	0.89	1.63	6.1	2.87	4.51	1.66	4.83	4.29	6.93	6.22	4.14	5.89	6.09	3.55	1.74	38.66
C0_DHL077	1.06	3.15	7.09	2.83	4.19	2.54	5.5	2.96	7.75	7.14	3.95	3.98	3.98	4.12	1.99	37.78
C0_DHL078	0.52	5.75	5.59	4.34	2.94	2.38	6.17	3.53	6.64	4.31	2.93	3.91	2.16	4.59	2.1	42.12
C0_DHL080	0.53	4.33	4.64	3.11	5.42	2.36	4.61	4.18	2.13	4.57	5.04	6.79	3.56	3.29	2.44	42.99
C0_DHL081	1.43	5.62	3.38	2.45	3.51	1.73	6.97	3.26	3.42	6.44	3.51	5.3	3.42	4.82	2.61	42.14
C0_DHL082	0.98	3.65	3.57	2.87	3.98	2.92	4.84	3.69	5.82	6.58	3.99	3.9	2.89	6.17	1.93	42.22
C0_DHL083	0.81	2.59	6.46	2.43	4.23	2.15	9.17	2.66	6.94	6.19	4.4	4.38	3.17	3.53	2.07	38.82
C0_DHL085	1.11	3.61	5.34	3.54	3.09	2.84	3.59	5.57	5.12	4.82	3.38	4.28	2.47	7.95	2.24	41.05
C0_DHL086	0.77	3.53	5.47	2.36	2.52	1.99	5.04	4.77	8.55	7.75	2.8	3.84	4.29	6.51	2.3	37.5
C0_DHL087	0.8	5.65	4.66	2.71	4.43	3.18	6.88	3.6	3.94	4.92	4.75	4.05	2.65	4.25	1.86	41.65
C0_DHL088	0.96	1.85	3.9	3.4	3.96	2	6.37	6.06	3.71	9.57	4.42	6.29	3.59	4.17	1.98	37.77
C0_DHL089	1.36	3.25	4.97	4.46	4.42	2.67	4.34	3.63	9.26	7.42	4.38	2.78	2.84	5.6	1.66	36.96
C0_DHL090	1	2.66	5.9	3.02	5.21	1.94	5.94	3.56	3.47	3.97	4.74	5.27	2.66	7.17	2.33	41.16
C0_DHL091	0.83	4.02	4.52	2.84	2.91	2.32	7	4.7	6.92	7.24	3.05	5.55	3.53	6.39	1.38	36.79
C0_DHL092	1.1	2.88	4.09	2.88	4.32	2.53	4.42	6.85	5.58	4.99	4.52	4.01	3.8	5.96	2.12	39.95
C0_DHL093	0.8	3.42	5.94	3.16	4.25	2.64	6.17	3.88	5.86	5.19	4.26	3.76	3.01	4.88	1.61	41.19
C0_DHL094	0.75	3.34	5.74	3.35	4.44	2.62	5.83	3.89	5.84	5.8	4.36	3.45	3.16	4.96	1.55	40.93
C0_DHL095	1.05	3.22	3.87	3.04	3.83	2.34	7.68	5.72	6.93	7.28	4.42	2.86	3.53	3.93	2.64	37.65
C0_DHL096	1.16	4.52	4.5	4.17	4.3	1.69	7.01	3.38	4.94	7.36	4.51	6.56	4	4.34	1.84	35.73
C0_DHL098	0.79	3.02	3.8	2.55	5.18	1.81	6.53	3.27	4.64	4.07	5.01	5.24	3.24	5.26	2.8	42.79
C0_DHL099	0.69	4.46	3.23	2.44	5.42	1.85	5.59	7.63	4.75	6.76	4.79	4.08	4.97	6.25	2.26	34.82
C0_DHL100	0.87	2.4	3.99	3.14	3.45	3.73	7.43	6.4	6.88	7.41	3.71	2.9	4.05	4.07	1.85	37.72
C0_DHL102	1.06	3.19	4.84	2.19	4.61	2.42	4.16	6.42	3.42	5.02	4.01	3.85	3.25	7.1	1.58	42.87
C0_DHL103	1.1	1.92	5.2	3.48	3.71	3.68	3.56	4.36	6.52	8.4	3.31	4.2	3.22	6.83	1.67	38.84
C0_DHL104	0.61	3.55	5.44	4.13	3.92	2.39	4.32	4.34	5.99	8.86	3.27	7.62	3.45	3.7	2.13	36.27
C0_DHL106	0.76	2.69	4.09	2.77	3.89	2.16	6.41	5.61	5.15	6.18	3.82	4.49	3.45	5.19	1.49	41.85
C0_DHL107	0.76	2.98	2.48	3.4	3.76	2.51	5.56	9.38	4.44	8.38	4.27	3.74	5.76	8.14	1.89	32.56
C0_DHL108	1.18	1.6	4.42	2.97	4.2	2.91	3.16	5.8	4.76	6.03	3.94	3.66	2.74	8.22	2.21	42.2
C0_DHL109	1.07	2.11	5.1	2.18	2.89	1.75	7.05	6	5.19	11.2	3.15	4.62	4.57	3.97	1.57	37.58
C0_DHL110	0.73	1.82	5.27	3.88	3.26	3.25	5.5	4.4	4.69	3.62	3.41	3.97	2.39	7.5	1.88	44.42
C0_DHL111	1.34	5.31	2.32	4.07	3.33	2.44	5.25	3.4	6.15	8.26	3.12	7.57	4.12	4.97	1.93	36.43
C0_DHL112	0.82	3.54	3.73	3.46	4.98	1.82	7.12	6.26	7.63	4.22	5.07	2.55	5.23	3.99	2.14	37.44
C0_DHL114	0.29	2.58	6.11	2.45	2.96	2.72	5.98	3.33	4.29	8.9	3.4	7.87	2.99	7.03	2.71	36.4
C0_DHL115	0.7	1.82	6.23	3.32	3.51	3.16	3.6	3.94	7.7	7.99	3.68	2.94	2.69	6.15	2.61	39.95
C0_DHL116	1.02	3.29	5.93	1.81	4.4	2.42	5.33	4.34	3.26	5.17	4.08	4.99	3.09	2.04	1.62	47.22
C0_DHL117	0.61	2.06	3.57	2.69	2.37	2.37	2.57	6.46	6.27	5.41	2.14	7.28	3.67	5.02	1.73	45.78
C0_DHL118	0.59	2.88	4.67	3.21	2.79	2.56	5.27	7.79	9.63	2.85	3.02	5.7	4	7.37	2.26	35.41
C0_DHL119	0.4	5.9	6.41	3.86	4.18	2.17	4.15	4.84	2.83	4.09	3.74	8	3.71	3.35	1.76	40.61
C0_DHL120	0.56	1.38	5.76	2.09	3.25	2.63	7.38	4.36	2.88	7.63	3.33	6.85	2.28	6.34	2.5	40.79
C0_DHL121	1.04	2.21	2.56	2.29	4.47	3.47	6.21	4.99	3.19	4.69	4.35	4.91	4.21	6.82	2.34	42.27
C0_DHL122	1.15	3.79	5.7	3.98	3.75	2.63	4.65	3.12	5.88	7.43	3.67	6.22	4.03	5.22	2.15	36.63
C0_DHL123	0.92	5.56	3.09	2.53	5.58	2.24	4.15	5.28	6.87	4.77	5.57	3.3	3.63	5.75	1.77	39
C0_DHL124	0.76	2.55	5.03	2.27	5.17	2.38	3.41	4.19	4.35	4.88	5.79	3.86	2.06	5.34	1.49	46.47
C0_DHL125	1.09	2.76	5.11	2.61	3.42	2.83	7.09	6.85	6.15	6.03	3.69	2.31	4.61	6.25	2.47	36.73
C0_DHL127	0.83	2.7	3.55	2.06	3.71	2.11	3.2	4.9	6.56	4.24	4.36	3.83	3.16	8.48	1.85	44.46
C0_DHL128	1.58	4.29	6.03	2.06	3.16	3.34	6.98	2.67	6.2	4.41	3.02	4.19	3.95	6.35	2.35	39.43
C0_DHL130	0.96	2.09	4.16	2.87	4.53	3.11	3.09	2.48	5.25	6.2	4.79	7.31	3.1	8.72	2.33	39.01
C0_DHL131	0.98	6.42	4.7	2.68	4.38	2.09	6.6	3.63	5.99	3.27	5.06	5.93	3.93	5.39	2.62	36.33
C0_DHL132	0.74	2.13	1.97	1.92	5.39	1.84	12.78	5.23	5.61	6.31	5.6	3.73	1.84	4.7	1.88	38.34
C0_DHL133	1.02	2.91	2.17	3.2	3.37	1.84	6.38	3.72	5.3	6.65	3.23	4.53	3.72	6.45	1.36	44.15
C0_DHL134	1.06	2.28	7.31	3.22	3.49	3.12	3.66	3.24	7.03	3.51	3.63	3.53	3.04	7.56	1.75	42.57
C0_DHL135	1.36	7.27	8.72	2.42	3.32	2.33	2.51	5.4	7.41	5.03	3.47	2.95	3.94	5.52	1.63	36.72
C0_DHL136	0.61	4.13	4.65	4.48	3.84	3.22	7.93	6.02	5.11	4.16	4.45	3.82	1.96	8.33	2.05	35.27
C0_DHL137	0.44	3.7	4.39	2.83	3.95	1.97	11.48	4.48	4.74	6.61	4.03	3.27	3.32	5.74	1.38	37.67
C0_DHL138	1.22	4.71	5.67	3.43	2.75	1.71	4.44	6.03	3.98	4.44	2.84	3.72	4.24	3.69	1.62	45.5
C0_DHL139	1.02	3.24	4.46	2.07	3.1	2.6	7.44	4.23	6.33	5.65	3	6.65	2.48	7.44	2.31	37.99
C0_DHL140	0.7	2.84	2.4	3.52	3.11	2.14	7.01	6.01	5.25	8.14	3.21	3.8	5.46	7.2	2.02	37.21
C0_DHL141	1.08	2.93	6.78	3.97	2.43	1.95	6.51	5.06	5.8	5.72	2.86	4.59	3.71	4.51	2.12	39.97
C0_DHL143	0.89	3.35	5.24	2.17	2.92	3.07	4.38	5.09	7.64	7.06	2.73	5.93	1.81	4.03	2	41.7
C0_DHL144	1.19	3.42	3.35	1.89	2.8	1.67	7.7	6.57	5.17	4.2	2.89	5.92	3.89	8.37	1.6	39.38
C0_DHL145	0.95	1.5	8.28	3.37	3.51	1.26	7.9	3.65	7.31	4.22	3.4	3.01	2.29	5.07	1.43	42.88
C0_DHL146	1.04	2.78	4.26	2.14	4.12	2.24	4.71	6.47	6.3	4.13	4.6	5.84	4.11	7.39	2.37	37.5
C0_DHL147	0.79	3.97	5.07	2.28	4.73	2.04	5.12	5.78	3.23	4.81	4.19	3.44	3.17	5.41	2.15	43.8
C0_DHL148	1.14	4.55	4	4.38	4.4	2.86	5.49	3.48	7.38	5.29	4.4	7.37	5.13	4.19	1.5	34.45
C0_DHL149	0.77	3.22	7.31	3.37	3.42	2.36	4.97	5.72	9	9.25	3.32	3.18	4.82	3.97	2.1	33.23
C0/C17_DHL001	1.15	2.33	3.54	1.18	4.43	1.47	5.17	3.17	4.14	4.03	4.38	3.57	2.71	2.67	1.49	54.56
C0/C17_DHL002	0.51	5.28	4.28	1.91	3.44	0.91	4.51	4.14	5.01	3.3	3.58	4.05	1.98	4.57	1.5	51.02
C0/C17_DHL003	0.79	3.29	2.69	3.08	2.56	2.06	2.73	5.36	6.16	4.05	3.07	3.54	2.72	3.79	1.51	52.61
C0/C17_DHL005	0.68	2.05	3.95	1.69	2.82	1.34	3.81	3.95	5.69	4.52	2.68	3.19	3.23	4.42	1.1	54.86
C0/C17_DHL007	0.96	4.91	2.34	3	3.74	2.07	4.39	3.56	5.98	5.05	3.51	3.3	2.94	3.94	1.35	48.96
C0/C17_DHL008	0.51	3.16	4.63	2.63	2.16	1.41	4.62	2.96	5.37	3.67	2.15	2.79	2.49	2.76	1.4	57.29
C0/C17_DHL010	0.7	4.48	4.89	1.54	2.82	2.12	3.9	3.12	6.28	7.44	2.86	4.25	4.6	3.8	1.46	45.76
C0/C17_DHL012	0.59	2.97	3.21	2.02	3.15	1.93	4.15	3.58	5.14	5.43	3.77	2.36	3.06	5.55	1.79	51.3
C0/C17_DHL013	0.62	5.38	4.08	2.77	3.78	2.05	5.65	2.94	4.53	4.63	3.97	3.48	2.93	5.07	1.45	46.66
C0/C17_DHL014	0.87	1.98	5.2	1.11	4.64	1.76	5.16	5.37	6.77	5.72	4.73	1.75	3.36	5.61	1.63	44.34
C0/C17_DHL015	1.13	2.43	3.84	2.42	2.88	2.14	3.61	3	6.88	4.24	3.14	2.91	2.92	5.53	1.97	50.97
C0/C17_DHL016	1.23	3.33	3.54	1.39	3.27	1.62	6.24	3.1	3.89	4.88	3.08	1.65	3.07	6.23	1.82	51.66
C0/C17_DHL017	0.89	4.05	3.81	2.56	3.54	2.08	6.08	4.12	2.85	5.19	3.27	2.19	2.82	3.73	1.31	51.51
C0/C17_DHL018	0.96	4.02	2.01	1.57	2.18	2.76	2.83	2.76	4.82	5.84	2.38	5.91	2.27	6.76	1.54	51.38
C0/C17_DHL019	1.19	3.44	4.33	1.83	2.75	1.89	3.25	6.2	3.04	3.69	2.59	4.4	2.29	3.25	1.73	54.14
C0/C17_DHL020	0.61	2.86	5.8	1.4	5.04	2.79	4.91	3.14	4.39	4.24	4.85	4.62	2.98	4.94	1.78	45.67
C0/C17_DHL021	0.9	5.15	2.78	1.89	2.47	1.87	5.3	4.9	2.83	5.26	2.48	3.86	2.08	4.09	1.79	52.36
C0/C17_DHL024	0.51	2.43	3.58	2.66	3.15	2.69	6.77	5.31	3.54	3.61	2.97	2.96	2.37	7.7	1.54	48.2
C0/C17_DHL025	0.5	2.99	6.61	3.01	3.58	1.59	4.52	4.6	3.8	4.9	3.66	4.61	2.68	5.53	2.14	45.27
C0/C17_DHL027	1.12	3.04	4.2	1.88	2.74	2.27	5.69	3.26	6.07	4.02	2.91	5.83	2.1	2.95	2.13	49.79
C0/C17_DHL030	0.26	2.62	5.24	2.57	3.83	1.61	4.03	5.33	5.17	5.47	3.62	2.69	3.08	2.07	1.46	50.96
C0/C17_DHL033	0.75	1.42	2.52	1.45	3.39	2.2	5.07	4.17	4.69	4.24	3.4	3.28	3.2	4.22	1.44	54.55
C0/C17_DHL035	1.2	3.08	5.24	2.71	3.75	2.74	4.48	3.79	3.41	9.21	3.93	3.42	4.27	4.06	1.25	43.46
C0/C17_DHL037	0.9	3.19	3.05	2.72	2.54	1.92	4.76	5.93	6.99	4.47	2.22	4.48	3.19	5.13	1.48	47.03
C0/C17_DHL038	0.62	1.26	3.58	1.62	2.56	1.83	4.25	5.93	3.09	3.2	2.35	4.3	3.31	4.25	1.39	56.48
C0/C17_DHL040	0.66	4.36	4.07	2.33	2.48	1.27	3.22	6.7	4.77	3.68	2.65	2.99	3.05	3.97	2.25	51.56
C0/C17_DHL041	0.57	3.49	3.83	1.17	3.14	2.31	4.55	4.26	4.59	3.34	3.29	2.41	3.31	6.68	1.62	51.47
C0/C17_DHL042	0.74	4.22	3.59	2.03	3.12	2.07	2.42	5.45	5.16	5.78	2.87	1.49	3.08	5	0.95	52.03
C0/C17_DHL043	1	3.42	3.09	2.06	2.66	1.97	4.1	7.54	3.47	3.45	2.43	4.32	3.47	4.36	1.93	50.73
C0/C17_DHL044	0.88	4.57	3.97	1.63	3.25	1.54	7.42	3.53	4.03	5.34	3.51	2.94	3.07	4.62	1.4	48.29
C0/C17_DHL045	0.73	2.65	4.66	2.35	3.96	1.94	3.53	4.31	4.87	4.06	3.79	4.29	4.28	6.01	1.43	47.13
C0/C17_DHL047	0.89	3.5	4.24	2.39	2.58	1.83	5.79	3.61	6.86	4.71	2.58	4.75	3.84	5.46	1.67	45.3
C0/C17_DHL048	0.3	5.75	2.58	3.01	2.42	1.86	2.29	4.27	5.72	3.19	2.22	3.67	3.17	5.16	2.53	51.84
C0/C17_DHL049	1.12	6.75	3.1	1.85	3.99	1.74	2.23	4.6	3.19	6.4	4.02	3.15	3.95	3.97	1.6	48.36
C0/C17_DHL051	1.09	1.76	2.43	1.74	2.67	1.86	4.59	4.73	3.51	8.18	2.7	2.63	2.68	3.17	1.15	55.12
C0/C17_DHL052	1.05	3.65	3.53	1.38	1.94	1.59	6.14	3.83	6.54	5.39	1.95	3.19	2.09	4.26	1.16	52.3
C0/C17_DHL053	0.71	3.31	3.11	2.12	2.88	1.77	4.38	7.83	3.55	3.59	2.39	4.56	3.57	4.34	2.02	49.87
C0/C17_DHL056	0.67	3.64	2.53	1.67	3.41	1.89	4.9	4.09	4.52	5.87	3.12	4.73	3.18	3.53	2.14	50.12
C0/C17_DHL058	1.02	3.67	3.76	2.4	2.99	2.11	4.46	4.49	3.24	3.88	3.19	3.15	3.02	6.03	2.32	50.25
C0/C17_DHL059	0.49	2.57	7.87	3.19	2.07	2.16	6.06	4.61	4.72	4.51	2.29	3.87	3.24	5.65	1.21	45.49
C0/C17_DHL060	0.94	2.92	4.22	1.74	3.03	1.66	4.98	4	5.76	7.48	2.94	2.74	2.28	5.33	1.52	48.47
C0/C17_DHL061	1.18	4.4	2.88	3.14	2.76	2.12	6	3.62	3.64	7.68	2.16	2.44	3.09	4.05	1.68	49.15
C0/C17_DHL062	0.72	2.89	3.7	1.1	3.91	2.13	3.54	4.46	4.96	3.75	3.84	3.79	2.64	6.38	1.14	51.04
C0/C17_DHL064	1.31	1.92	3.93	2.19	2.16	1.42	5.9	3.6	5.86	3.99	2.47	4.42	2.42	3.99	1.93	52.48
C0/C17_DHL066	1.05	3.53	2.58	1.99	3.2	2.54	6.34	4.97	3.54	4.07	3.39	2.8	2.83	5.03	1.99	50.15
C0/C17_DHL068	0.59	3.03	2.79	1.61	3.89	2.72	5.21	3.26	3.43	3.49	3.22	3.37	2.54	5.02	1.39	54.43
C0/C17_DHL069	0.63	2.69	3.79	3.05	3.35	2.73	4.51	5.01	3.92	6.85	2.88	2.41	2.88	5.35	1.54	48.4
C0/C17_DHL070	1.03	2.64	6.13	1.14	3.31	1.66	4.51	6.73	4.38	3.36	3.4	5.08	2.91	3.69	1.23	48.82
C0/C17_DHL071	0.82	3.11	3.88	2.92	2.45	1.75	2.11	4.64	4.11	5.54	2.44	3.07	2.55	5.93	1.22	53.46
C0/C17_DHL072	1.12	2.22	3.07	2.35	2.59	2.17	3.82	4.35	5.75	3.84	2.76	2.73	1.95	6.85	1.31	53.13
C0/C17_DHL073	0.58	3.53	4.16	1.57	3.17	3.29	5.35	4.58	4.65	6.7	2.92	4.34	2.69	4	1.43	47.06
C0/C17_DHL074	0.58	2.88	5.19	2.02	3.86	1.84	3.16	3.43	6.56	7.23	4.2	4.38	2.43	3.05	1.75	47.44
C0/C17_DHL076	0.72	4.94	5.66	2.11	4.57	1.7	6.54	2.9	3.25	4.28	4.44	4.03	2.49	4.58	1.73	46.05
C0/C17_DHL078	0.87	3.63	3.9	2.89	2.62	1.92	3.39	4.18	4.56	5.58	2.13	3.08	3.26	5.92	1.22	50.85
C0/C17_DHL079	0.51	2.85	4.25	2.07	3.9	2.21	3.45	5.21	5.73	4.71	3.39	2.96	3.76	6.22	1.61	47.2
C0/C17_DHL080	1.44	3.74	3.19	1.36	2.61	2.12	5.64	3.97	5.07	3.29	2.76	3.91	2.95	4.64	1.01	52.29
C0/C17_DHL081	0.92	2.29	3.5	1.17	3.34	2.46	5.45	7.2	2.69	3.4	3.21	5.99	1.98	5.35	1.71	49.33
C0/C17_DHL082	0.74	2.03	3.37	1.37	3.62	2.05	6.53	3.92	5.5	5.71	3.8	2.57	2.75	1.69	1.02	53.33
C0/C17_DHL083	1.29	4.31	3.81	1.07	3.29	1.65	6.78	5.52	3.31	4.15	3.41	1.31	3.14	3.2	2.4	51.34
C0/C17_DHL084	0.53	3.21	3.38	1.82	4.1	2.72	5.93	4.61	5.49	4.83	4.22	3.46	2.76	5.27	1.48	46.18
C0/C17_DHL085	1.01	2.83	5.05	1.68	3.05	2.05	7.04	2.47	4.81	4.72	2.96	3.4	2.35	4.18	1.57	50.82
C0/C17_DHL086	0.94	4.36	2.39	1.13	4.63	2.18	4.21	4.83	4.06	4.64	4.61	1.52	2.38	4.95	1.44	51.72
C0/C17_DHL087	0.53	2.8	5.08	2.35	3.23	2.47	5.79	5.29	4.69	4.23	3.33	3.39	2.2	6.39	1.82	46.4
C0/C17_DHL088	1.8	4.08	2.95	1.47	2.98	1.62	5.3	3.6	5.13	5.09	2.71	3.2	2.51	5.14	1.6	50.81
C0/C17_DHL089	0.83	2.57	5.18	2.84	2.45	1.26	5.61	2.92	4.75	3.9	2.28	4.11	3.05	2.6	1.85	53.79
C0/C17_DHL090	1.11	4.17	4.93	2.27	2.6	2.1	2.44	3.57	4.04	5.11	2.66	4.24	3.04	3.95	1.94	51.84
C0/C17_DHL091	0.87	3.3	4.17	2.49	3.18	2.47	3.4	4.27	5.66	3.75	2.96	1.92	2.22	6.81	1.07	51.46
C0/C17_DHL092	0.91	4.86	5.65	1.1	4.39	1.98	3.55	3.89	3.96	6.15	4.11	3.67	2.99	2.32	1.07	49.4
C0/C17_DHL094	0.8	3.77	3.66	1.79	3.29	2.32	5.76	5.12	4.16	4.73	3.54	3.74	3.25	6.04	1.62	46.41
C0/C17_DHL095	1.37	3.6	3.28	1.3	3.57	2.26	3.04	5.32	4.44	6.42	3.69	4.69	2.44	4.31	1.86	48.4
C0/C17_DHL096	0.65	2.42	2.6	1.91	4.56	2.14	6.52	3.33	4.18	3.78	4.76	2.39	2.72	7.23	1.56	49.26
C0/C17_DHL097	1.07	4.41	4.22	1.67	4.24	1.84	4.64	3.95	5.15	2.92	4.26	3.4	2.51	4.59	1.38	49.76
C0/C17_DHL100	0.95	3.05	3.23	1.05	4.28	1.35	7.27	4.15	4.37	4.92	3.99	2.84	2.86	4.73	0.94	50.03
C0/C17_DHL103	0.87	3.23	3.85	2.15	3.49	1.46	5.13	3.61	4.13	5.45	3.45	3.2	1.76	3.97	1.59	52.65
C0/C17_DHL104	0.54	2.44	5.37	2.37	3.2	1.61	5.2	6.47	5.47	3.77	2.82	3.94	2.44	3.31	0.89	50.16
C0/C17_DHL105	1.71	4.62	3.26	1.79	3.65	1.89	4.74	6.16	4.38	5.14	3.23	3.44	2.14	4.13	1.34	48.38
C0/C17_DHL106	0.55	2.96	5.11	2.45	2.21	1.5	5.04	2.67	4.53	4.68	2.32	2.34	2.64	2.47	1.53	57
C0/C17_DHL107	1.42	2.92	3.01	1.91	5.3	2.22	3.26	7.32	5.14	5.29	4.86	3.42	3.53	3.54	1.26	45.6
C0/C17_DHL108	0.81	2.37	1.59	1.25	1.85	1.4	5.66	4.54	4.4	3.72	1.8	5.15	3.02	5.13	1.77	55.54
C0/C17_DHL109	0.25	4.57	4.21	1.86	3.92	2.04	6.18	4.08	4.84	4.54	3.49	2.51	3.26	5.72	1.71	46.81
C0/C17_DHL112	0.9	3.59	3.16	1.9	3.37	2.23	4.68	3.59	4.26	5.87	3.69	3	2.63	7.43	1.39	48.3
C0/C17_DHL114	1.22	4.77	4.46	1.3	3.31	1.24	2.99	5.53	2.78	7.84	3.45	4.26	3.12	4.19	1.28	48.26
C0/C17_DHL117	0.68	3.7	2.6	2.37	2.96	1.58	6.92	4.59	5.57	4.75	2.64	3.57	4	4.83	1.22	48.04
C0/C17_DHL118	0.6	2.97	2.15	1.83	3.12	2.02	4.45	3.09	3.86	3.95	2.89	4.05	2.94	5.39	1.35	55.35
C0/C17_DHL121	0.42	3.99	2.78	2.06	4.36	1.73	7.8	2.16	5.8	6.22	4.06	3.29	3.18	2.59	1.48	48.09
C0/C17_DHL122	0.75	3.04	4.18	1.56	3.03	2.28	9.36	5.21	4.35	6.43	2.81	2.63	2.02	4.54	1.84	45.96
C0/C17_DHL125	1.12	2.24	4.67	2.08	3.9	2.81	4.83	5.52	3.41	5.89	3.7	1.95	2.64	4.98	1.97	48.3
C0/C17_DHL126	0.91	1.78	4.78	1.46	4.59	2.4	3.7	3.91	5.31	4.84	3.74	5.03	2.37	5.16	1.12	48.91
C0/C17_DHL129	0.85	1.58	4.37	1.83	2.44	2.58	4.22	4.08	5.38	5.36	2.72	2.46	3.8	6.77	1.39	50.15
C0/C17_DHL130	0.97	3.53	4.31	1.55	1.85	1.88	4.82	3.99	4.02	5.01	1.96	5.37	2.96	4.58	1.71	51.47
C0/C17_DHL132	0.32	0.87	3.93	2.36	4.94	1.87	4.62	5.87	6.31	6.77	4.38	3.75	3.99	6.52	1.64	41.86
C0/C17_DHL136	1.29	3.36	3.6	2.48	5.16	1.37	4.22	3.28	4.14	4.54	5.17	2.76	4.01	3.7	1.91	49.01
C0/C17_DHL137	0.85	1.93	3.39	2.27	3.72	2.74	3.54	4.36	4.6	3.08	3.74	4.64	2.37	5.46	0.85	52.46
C0/C17_DHL139	1.02	4.01	4.06	1.51	2.46	1.56	3.04	4.14	4.55	6.99	2.28	4.45	2.28	4.76	1.57	51.31
C0/C17_DHL140	1	2.03	7.37	1.8	3.25	2	6.22	2.72	3.38	5.83	3.55	1.61	2.26	3.64	1.81	51.54
C0/C17_DHL141	0.81	2.36	4.33	1.68	2.58	2.21	4.62	5.65	4.27	2.9	2.61	3.29	3.58	4.16	2.25	52.71
C0/C17_DHL142	0.65	4.23	6.68	2.09	4.19	2.13	4.07	2.58	3.22	7.81	4.11	4.63	2.64	3.5	1.66	45.8
C0/C17_DHL146	1.13	4.18	3.6	1.97	2.37	1.3	2.22	6.52	3.76	4.12	2.82	2.63	3.09	2.77	2.1	55.42
C0/C17_DHL147	0.54	3.53	3.33	1.97	4.55	3.13	5.67	4.4	5.15	3.97	4.02	3.76	4.2	5.26	1.83	44.69
C0/C17_DHL148	1.28	3.41	3.76	2.08	4.07	2.83	3.78	5.65	3.44	5.58	4.14	4.31	2.7	6.33	1.84	44.79
C0/C17_DHL149	1.09	3.12	3.98	2.08	3.22	2.21	4	3.27	3.23	5.58	3.29	3.05	2.24	4.5	1.66	53.48
C0/C17_DHL150	0.84	2.83	3.91	2.2	2.87	2.37	5.03	6.27	4.94	2.9	2.91	6.28	4.29	5.4	1.82	45.15
C0/C17_DHL152	0.78	3.69	3.39	2.27	3.96	2.65	4.1	3.73	5.27	5.76	3.66	3.38	2.83	3.78	1.66	49.09
C0/C17_DHL153	0.72	3.67	4.34	2.04	4.27	2.07	6.87	3.61	4.96	3.3	4.54	3.52	2.72	5.49	1.55	46.35
C0/C17_DHL154	0.57	5.45	3.56	1.9	3.41	1.76	4.41	3.87	4.64	4.55	3.1	2.17	3.79	6.12	1.33	49.36
C0/C17_DHL155	0.99	3.1	4.41	1.48	5.45	1.75	3.39	4.96	5.16	5.77	4.99	2.91	2.83	3.55	1.26	48.02
C0/C17_DHL156	0.77	3.69	5.19	1.76	3.49	2.02	3.17	3.76	5.87	5.63	3.19	1.89	3.29	5.79	1.48	49.01
C0/C17_DHL157	0.78	1.78	4.12	1.75	3.52	2.36	4.46	4.42	5.08	4.4	3.12	4.07	1.24	3.01	1.17	54.71
C0/C17_DHL158	1.16	2.36	3.14	2.05	3.93	1.54	3.94	5.35	6.5	4.24	4.04	2.53	2.27	7.31	1.79	47.84
C0/C17_DHL159	0.53	1.81	5.99	1.44	3.11	2.3	6.01	4.96	3.53	4.1	3.49	3.32	3.09	4.78	1.36	50.16
C0/C17_DHL160	1.1	4.56	4.43	1.56	3.34	1.59	3.96	3.39	3.1	4.85	3.79	2.96	3.01	4.43	2.31	51.63
C0/C17_DHL161	0.74	3.19	3.78	2.64	2.85	2.41	4.11	3.13	4.94	6.96	3.27	4.3	3.24	6.42	1.87	46.15
C0/C17_DHL162	0.49	2.05	5.69	2.84	3.54	2.09	4.67	3.54	5.77	5.32	3.01	4.25	3	4.21	1.68	47.85
C0/C17_DHL163	0.92	3.13	4.87	2.96	3.43	1.66	6.3	4.86	4.54	3.16	3.68	3.29	3.62	5.22	1.28	47.08
C0/C17_DHL164	1.01	4.63	3.36	3.95	3.17	1.91	8.27	3.79	4.19	4.62	2.79	3.22	2.86	3.51	1.73	47.01
C0/C17_DHL165	1.07	3.77	2.42	2.26	2.9	1.66	7.1	4.95	6.26	5.73	2.24	3	3.38	4.39	1.71	47.16
C0/C17_DHL166	1.09	3.98	4.13	2.04	4.7	3.08	5.14	4.56	3.49	5.36	4.39	2.67	3.99	5.25	1.08	45.04
C0/C17_DHL168	1.11	3.65	4.06	2.62	3.6	2.82	2.4	4.75	5.56	5.97	3.78	4.79	3.28	3.83	1.65	46.12
C0/C17_DHL169	0.62	2.43	4.31	1.98	3.6	3.5	3.08	4.23	5.68	6.18	3.87	6.32	2.68	3.52	1.51	46.47
C0/C17_DHL172	0.72	1.61	3	2.04	3.52	2.74	7.19	3.14	4.04	4.3	3.85	4.56	3.22	4.65	1.57	49.85
C0/C17_DHL174	0.42	2.43	3.02	1.32	3.43	2.33	4.7	3.78	4.84	5.61	3.52	3.1	2.87	3.03	1.73	53.87
C0/C17_DHL177	0.67	1.72	2.96	1.67	2.98	1.34	5.8	3.16	5.81	6.58	2.88	3.15	2.35	5.61	1.6	51.74
C0/C17_DHL178	0.99	2.74	3.53	3.08	3.76	1.61	4.71	3.36	4.16	5.88	3.59	3.15	3.08	6.28	2.3	47.78
C0/C17_DHL183	0.64	2.23	2.93	2.31	4.14	1.74	4.89	2.29	4.3	3.88	3.72	4.11	3.7	5.83	1.41	51.89
C0/C17_DHL184	0.76	2.41	5.71	1.51	2.83	2.22	4.65	6.42	4.75	4.8	2.7	5.82	3.31	3.36	1.92	46.81
C0/C17_DHL185	1.18	3.07	4.19	1.66	2.92	1.65	2.88	4.75	3.13	3.27	2.45	3.63	3.8	3.95	1.27	56.21
C0/C17_DHL187	1.1	2.27	3.67	2.46	2.89	1.95	5.15	4.63	4.88	4.45	2.8	5.23	3.15	4.89	1.53	48.95
C0/C17_DHL188	0.98	5.22	3.93	2.14	3.46	2.53	5.56	4.24	3.71	4.1	2.89	2.39	3.06	6.25	1.87	47.65
C0/C17_DHL189	0.79	1.37	6.1	1.98	3.68	2.08	3.15	3.83	5.19	4.27	4.17	5.7	2.9	5.23	0.97	48.59
C0/C17_DHL190	0.73	1.4	5.22	1.26	3.05	1.61	3	4.04	4.08	4.58	2.76	3.62	2.05	3.53	0.83	58.24
C0/C17_DHL191	1.06	4.12	2.36	1.88	4.09	1.41	4.43	5.82	3.75	3.8	3.86	3.5	3.01	4.35	1.51	51.03
C0/C17_DHL192	0.46	4.06	4.03	2.16	2.67	1.09	5.08	6.45	4.45	4.56	2.72	2.56	3.55	5.41	1.45	49.3
C0/C17_DHL193	0.89	3.85	2.74	1.3	2.73	1.2	5.12	5.85	3.26	4.04	2.32	2	2.91	3.24	1.24	57.33
C0/C17_DHL195	0.51	2.7	3.1	1.07	3.64	2.27	4.26	4.4	5	4.85	4.04	2.25	2.69	7.88	1.73	49.62
C0/C17_DHL196	1.06	2.72	2.28	1.87	1.88	1.57	6.12	4.01	4.3	3.67	2.05	3.77	4.45	5.57	1.87	52.81
C0/C17_DHL197	0.85	1.52	4.09	1.6	3.76	1.49	5.06	4.8	5.07	3.8	3.77	4.09	2.87	4.6	1.23	51.39
C0/C17_DHL198	0.3	5.26	2.76	2.48	2.94	1.68	3.96	3.57	5.58	4.42	2.77	4.21	4.57	2.9	2.07	50.53
C0/C17_DHL199	0.7	1.92	4.2	1.54	3.62	1.56	4.98	4.92	4.97	3.74	3.65	3.91	3.04	4.68	0.9	51.68
C0/C17_DHL200	1.33	2.67	5.17	2.14	2.31	1.69	5.48	6.41	4.28	3.64	2.4	3.07	2.66	4.1	1.41	51.24
C0/C17_DHL201	0.79	1.76	4.38	1.52	3.72	1.51	4.49	4.91	4.88	3.67	3.69	3.91	2.52	4.64	1.26	52.35
C0/C17_DHL202	1.19	3.69	2.23	2.88	3.32	2.74	5.4	4.37	5.33	5.67	3.18	2.65	3.92	4	1.97	47.47
C0/C17_DHL203	0.69	3.46	2.78	1.09	3.93	1.6	4.13	6.41	2.95	3.59	4.15	1.99	1.48	2.27	1.24	58.22
C0/C17_DHL204	1.3	4.03	2.23	3.44	3.33	2.72	5.41	4.61	4.46	5.59	3.11	2.57	3.84	3.81	2.11	47.43
C0/C17_DHL205	0.56	3.7	3.3	2.04	2.88	1.79	5.33	5.45	3.79	4.05	2.57	4.82	3.59	3.48	1.21	51.46
C0/C17_DHL206	0.51	2.14	5.1	1.36	3.72	1.74	2.82	6.87	4.91	4.91	3.2	4.33	3.56	3.46	1.42	49.96
C0/C17_DHL207	0.97	5.27	2.7	2.31	3.49	1.56	5.61	5.93	5	4.79	3.46	3.11	1.96	4.4	1.64	47.81
C0/C17_DHL208	1.22	5.2	5.35	2.32	2.91	1.83	3.66	2.98	4.06	5.58	2.81	3.84	2.57	3.88	1.09	50.69
C0/C17_DHL209	1.42	3.64	4.24	2.09	3.39	1.68	3.69	5.21	6.28	4.26	3.5	4.53	1.84	6.85	1.99	45.39
C0/C17_DHL212	1.14	2.44	2.69	1.74	2.61	1.5	3.79	4.69	4.97	4.95	2.76	2.56	2.38	6.01	1.8	53.96
C0/C17_DHL213	0.88	2.36	4.12	1.84	3.9	1.76	4.27	3.26	5.55	6.46	4.06	4.94	3.82	2.95	2.27	47.55
C0/C17_DHL214	0.92	2.35	4.11	1.85	3.75	1.75	4.17	3.3	5.67	6.54	4.05	4.99	3.95	3.05	2.25	47.29
C0/C17_DHL215	0.41	2.64	4.18	1.27	2.79	1.62	5.01	5.2	4.27	4.14	2.45	2.29	2.51	5.28	1.31	54.62
C0/C17_DHL216	0.85	3.46	3.02	1.4	2.23	2.24	4.91	5	3.72	5.35	2.38	4.03	3.71	5.01	1.25	51.43
C0/C17_DHL217	1.1	2.61	5.39	2.01	4	1.88	5.6	4.77	3.34	5.24	4.57	2.03	2.88	4.78	0.96	48.83
C0/C17_DHL220	0.68	2.87	5.99	1.54	2.98	2.49	3.92	4.22	4.88	8.08	2.96	2.26	3.12	5.36	1.41	47.25
C0/C17_DHL221	0.88	3.03	4.41	2.63	4.27	2.35	6.45	5.9	3.61	6.16	4.58	3.55	2.76	4.79	2.31	42.32
C0/C17_DHL222	0.8	3.66	4.66	2.09	2.03	1.29	5.02	5.34	3.79	4.94	2.03	1.88	3.95	3.06	1.62	53.84
C0/C17_DHL224	1.17	1.79	3.96	1.63	4.52	2.2	3.95	4.73	6.63	5.88	4.48	2.93	4.01	2.86	1	48.27
C0/C17_DHL225	0.83	2.96	2.91	1.79	3.81	2.27	5.77	3.67	3.69	4.17	3.98	2.4	2.92	5.24	1.19	52.4
C0/C17_DHL226	0.86	4.07	3.21	1.28	3.97	1.44	5.95	4.95	3.43	4.62	3.34	3.37	3.4	4.86	1.71	49.55
C0/C17_DHL228	0.91	3.1	4.64	1.92	3.02	1.07	2.88	3.43	6.22	7.01	2.43	3.05	3.9	4.39	1.42	50.6
C0/C17_DHL230	0.63	3.33	4.1	1.15	4.13	2.47	7.19	4.28	3.14	4.39	4.08	3.2	2.72	4.5	1.56	49.14
C0/C17_DHL231	0.99	2.24	2.06	2.62	3.97	2.08	4.53	3.4	2.86	4.84	3.61	3.01	3.43	5.54	1.59	53.24
C0/C17_DHL232	0.8	2.99	2.5	1.44	3.41	1.62	7	3	3.68	4.99	3.29	3.69	3.01	4.01	2.14	52.47
C0/C17_DHL234	1.08	2.85	3.83	2.04	3.94	1.73	5.92	4.84	4.82	3.36	4.1	2.98	4.09	3.96	1.3	49.16
C0/C17_DHL235	1	3.86	4.25	1.42	2.21	1.34	5.46	6.81	3.53	3.68	2.42	3.31	1.63	6.01	1.91	51.16
C0/C17_DHL236	0.61	1.59	5.98	1.64	2.86	1.68	4.53	3.07	5.07	6.78	2.98	4.65	2.35	3.7	1.64	50.85
C0/C17_DHL238	1.65	2.43	4.86	2.46	2.77	1.35	4.97	2.92	4.48	4.43	2.49	4.94	3.7	4	1.65	50.9
C0/C17_DHL242	0.98	1.62	4.22	2.22	2.97	2.66	4.38	5.81	5.19	6.64	3.34	4.59	3.08	3.71	1.55	47.05
C0/C17_DHL244	0.94	2.14	2.31	1.99	5.1	2	3.95	5.42	3.78	4.09	4.79	3.33	3.47	5.79	2.29	48.61
C17_DHL001	0.46	3.76	2.87	1.4	3.48	0.76	2.94	4.34	4.68	4.32	3.41	2.47	2.74	4.1	1.13	57.14
C17_DHL003	0.35	2.87	2.32	1.14	2.52	1.79	4.14	4.38	3.83	3.93	2.16	2.81	2.34	4.72	1.2	59.5
C17_DHL004	0.87	3.51	2.17	1.1	3.27	1.43	3.54	3.99	2.81	2.88	3.57	1.3	2.46	3.94	0.88	62.3
C17_DHL005	0.71	3.52	3.73	1.4	1.88	1.48	3.18	3.89	3.75	4.61	2.22	2.81	3.09	4.05	1.18	58.48
C17_DHL006	0.61	3.11	2.95	0.83	2.97	1.9	3.08	5.03	4.8	3.75	2.76	2.65	3.64	3.6	1.41	56.91
C17_DHL010	0.56	3.69	2.28	1.12	2.63	0.99	3.88	6.2	3.35	4.26	2.81	2.13	3.05	3.6	0.83	58.61
C17_DHL011	0.62	2.91	2.78	1.24	3.07	1.35	3.08	6.19	4.68	3.91	3.35	1.41	2.71	4.14	0.87	57.71
C17_DHL013	0.82	3.96	4.24	1.13	2.92	0.96	4.63	4.1	4.43	3.92	2.91	2.56	1.99	3.43	1.04	56.97
C17_DHL014	0.49	4.92	2.91	0.78	2.95	1.19	3.33	4.14	3.82	4.27	2.84	2.54	2.37	4.81	0.83	57.81
C17_DHL018	0.35	3.32	2.84	1.54	2.65	1.66	3.43	3.82	3.7	4.16	2.48	2.29	1.97	3.14	1.06	61.61
C17_DHL019	0.82	3.25	2.96	1.39	3.41	1.36	3.1	5.41	2.67	4.28	3.02	4.34	2.78	3.79	1.25	56.19
C17_DHL020	0.77	1.76	2.44	1.24	3.39	1.84	3.85	5.87	5.3	3.91	3.24	2.17	3.09	4.2	1.3	55.64
C17_DHL021	0.8	3.88	3.49	1.62	2.98	1.54	3.56	6.34	2.41	4.36	2.62	2.71	1.73	4	1.46	56.5
C17_DHL022	0.36	2.67	2.91	0.8	4.02	1.38	4.7	3.49	2.77	4.58	3.93	1.9	2.48	4.64	1.42	57.94
C17_DHL024	0.84	3.36	1.96	0.85	3.7	1.18	2.5	5.77	2	4.2	3.69	2.77	2.01	5.11	1.54	58.54
C17_DHL026	0.7	3.35	3.59	0.99	3.38	1.21	3.59	3.97	2.54	3.65	2.79	2.12	2.42	3.35	1.39	60.97
C17_DHL029	0.69	3.07	3.24	0.47	3.39	1.16	4.6	5.1	5	4.67	3.54	1.91	1.89	3.16	1.41	56.7
C17_DHL031	0.53	4.28	3.7	1.17	2.68	1.41	4.12	4.85	4.22	3.81	2.36	2.57	2.94	4.5	0.91	55.95
C17_DHL034	0.69	4.29	3.86	0.96	3.55	1.2	3.36	3.53	4.26	4.61	3.01	2.69	2.25	3.14	0.99	57.62
C17_DHL035	0.39	3.98	3.8	1.12	2.83	1.03	2.31	3.14	4.13	3.94	2.98	2.51	2.57	4.85	1.3	59.13
C17_DHL036	0.81	3.14	5.06	0.5	2.93	1.37	4.21	4.39	3.17	4.72	2.36	2.56	1.48	4.41	0.77	58.12
C17_DHL038	0.42	3.69	3.55	0.97	3.26	0.88	3.22	3.54	3.98	3.98	3.07	2.75	2.98	4.37	1.59	57.75
C17_DHL041	0.16	3.53	3.46	0.73	1.99	1.18	4.14	4.08	3.17	4.09	1.86	2.71	1.46	4.17	0.77	62.5
C17_DHL043	0.12	2.88	3.21	0.91	2.09	2.11	3.96	3.6	2.94	3.86	1.94	2.77	2.12	5.45	1.01	61.03
C17_DHL044	0.46	3.46	2.94	0.96	3.58	0.71	4.83	4.81	4.93	5.03	3.39	2.73	2.49	4.34	1.09	54.25
C17_DHL045	0.65	4.06	2.73	1.54	3.12	1.38	5.14	4.2	3.93	3.91	2.84	2.13	2.37	4.03	0.71	57.26
C17_DHL046	0.75	3.83	3.61	1.15	2.71	1.63	3.71	4.75	3.56	4.37	2.44	2.28	1.94	4.54	1.45	57.27
C17_DHL050	0.71	3.51	3.45	0.91	2.94	1.45	2.97	4.76	4.01	5.32	2.59	2.45	2.11	3.87	1.15	57.81
C17_DHL052	0.8	3.23	2.93	1.6	2.2	1.59	5.32	6.87	3.57	4.42	2.21	1.68	2.74	3.79	1.42	55.64
C17_DHL053	0.37	3.49	2.91	0.87	2.75	1.84	3.71	4.89	2.74	5.93	2.33	1.84	2.89	3.93	0.95	58.55
C17_DHL054	0.53	4.24	2.75	1.13	2.58	0.96	3.71	4.29	3.82	3.46	2.49	2.63	2.27	3.13	1.33	60.7
C17_DHL055	0.55	3.76	4.31	0.85	2.82	1.08	3.35	4.42	2.81	4.65	2.72	1.4	3.07	4.94	1.6	57.69
C17_DHL056	0.51	3.18	2.95	1.16	3.25	1.1	4.42	4.83	2.64	4.99	3.24	2.03	3.17	4.39	0.87	57.27
C17_DHL058	0.45	3.1	3.61	0.97	2.89	1.48	4.61	3.92	3.06	4.07	2.71	2.48	1.82	4.9	1.28	58.64
C17_DHL061	0.64	4.77	2.57	1.12	3.42	0.99	4.35	4.68	1.66	4.82	2.94	2.23	2.92	3.9	1	57.97
C17_DHL062	0.64	3.99	4.04	0.84	2.33	1.05	3.57	4.78	4.15	4.86	2.18	2.05	2.26	4.39	0.93	57.93
C17_DHL064	0.94	3.47	2.84	1.46	2.92	1.48	3.6	4.01	3.73	4.33	2.66	2.57	2.79	3.38	1.52	58.31
C17_DHL066	0.81	2.9	2.02	1.58	2.64	1.79	4.23	4.92	3.41	3.68	2.58	2.6	2	3.18	1.31	60.34
C17_DHL067	0.66	3.61	3.75	1.09	2.89	1.08	3.51	5.65	2.92	5.22	2.59	2	2.79	3.83	1.3	57.12
C17_DHL071	0.83	4.42	3.17	1.06	3.01	1.26	3.75	2.56	1.42	4.35	3.29	2.47	2.58	3.76	0.89	61.19
C17_DHL072	0.91	3.04	4.52	1.24	1.97	1.29	3.62	4.44	3.75	4.35	2.04	2.53	3.26	4.1	1.13	57.81
C17_DHL074	0.85	3.26	3.87	1.41	2.54	1.09	3.12	5.78	3.76	3.62	2.55	2.96	3.04	4.29	1.2	56.66
C17_DHL077	0.66	3.91	2.29	1.4	3.08	1.58	3.76	4.63	3.76	4.1	2.75	1.83	1.97	4.83	1.01	58.45
C17_DHL078	0.62	3.8	2.01	1.46	2.85	1.71	3.07	5.02	4.39	4.29	2.52	2.34	2.65	4.37	0.94	57.97
C17_DHL079	0.64	3.21	2.85	0.68	2.77	1.44	3.2	4.77	4.51	3.54	2.98	1.97	3.05	4.46	0.75	59.16
C17_DHL080	0.82	3.58	4.04	1.13	3.39	1.43	4.22	5.09	4.34	4.65	2.52	1.88	2.89	3.41	1.38	55.21
C17_DHL082	0.49	3.43	3.32	0.68	3.08	1.05	3.58	3.76	4.15	4.26	2.84	2.96	2.98	4.42	1.51	57.48
C17_DHL087	0.6	3.52	3.98	1.18	2.26	1.18	4.54	3.75	2.82	3.53	2.14	1.98	4.07	4.17	1.19	59.09
C17_DHL089	0.92	4.64	4.11	1.19	2.86	0.83	3.04	3.28	5.05	3.08	2.98	3.12	2.25	3.21	0.95	58.48
C17_DHL090	0.65	3.28	3.87	0.96	3.06	1.29	3.79	5.16	3.35	3.71	3.53	2.5	2.45	5.93	1.21	55.26
C17_DHL091	1.08	4.15	2.47	0.89	2.89	1.89	4.23	3.4	4.7	2.62	2.82	2.75	2.1	5.18	2.01	56.8
C17_DHL093	0.64	4.03	2.74	1.1	2.87	1.19	4.45	3.83	3.37	5.76	2.69	1.93	2.35	4.16	0.8	58.07
C17_DHL098	0.63	3.04	4.52	1.66	1.91	1.41	3.97	5.13	2.54	5.73	1.59	2.79	2.47	4.67	1.27	56.68
C17_DHL102	1.14	4	4.52	1.05	2.52	1.31	4.63	3.78	3.74	5.75	2.35	1.36	2.53	4.17	0.82	56.33
C17_DHL103	0.51	3.29	4.06	1.03	2.54	1.05	3.93	5.25	2.12	4.16	2.62	1.87	1.99	4.85	0.93	59.78
C17_DHL105	0.47	2.12	2.16	1.39	2.63	1.73	4.45	6.33	5.54	3.59	2.24	2.46	3.78	5.28	0.98	54.85
C17_DHL106	0.95	4.18	4.89	1.33	2.37	1.14	3.81	4.4	4.25	5.27	2.02	1.71	3.04	3.91	1.18	55.57
C17_DHL107	0.55	3.53	2.68	0.8	3.28	1.14	3.51	3.86	1.59	4.97	2.64	1.85	2.21	4.37	1.21	61.81
C17_DHL108	0.39	3.04	3.67	1.01	2.22	0.91	4.17	3.97	4.04	3.86	2.1	3.57	2.61	3.58	1.25	59.6
C17_DHL109	0.08	2.52	2.99	1.21	2.22	1.69	4.14	5.69	3.26	5.31	2.35	3.01	2.16	2.83	1.1	59.44
C17_DHL110	0.85	2.78	2.66	1.02	2.57	1.55	3.76	4.35	4.65	5.06	2.68	3.46	1.97	4.21	1.37	57.06
C17_DHL111	0.76	3.99	3.92	0.92	2.79	1.39	3.01	6.43	3.35	4.21	2.44	2.7	2.08	3.84	1.27	56.89
C17_DHL113	1.12	3.43	4.27	0.98	2.92	1.41	4.22	4.42	1.79	4.85	2.89	3.12	2.3	3.32	0.97	58
C17_DHL115	0.49	4.43	3	0.92	2.17	1.67	2.82	5.07	3.62	3.15	1.97	3.29	3.3	3.98	1	59.13
C17_DHL116	0.54	2.69	2.53	1	2.81	0.75	3.85	6.05	3.83	3.59	3.05	2.06	2.35	3.65	1.04	60.23
C17_DHL118	0.46	2.73	3.74	1.14	2.58	1.02	4.18	3.93	3.14	3.98	2.54	2.93	2.69	3.61	1.19	60.14
C17_DHL119	0.68	3.96	3.83	0.86	3.07	1.04	4.29	3.25	3.88	3.95	2.96	3.06	2.22	4.18	0.74	58.01
C17_DHL120	0.43	3.52	3.43	0.93	2.95	1.51	2.71	4	2.63	4.27	2.92	1.85	1.91	4.37	1.04	61.52
C17_DHL121	0.64	4.63	3.48	1.26	2.86	1.32	3.56	4.67	2.97	4.57	2.63	2.6	3.28	4.03	1.24	56.25
C17_DHL124	0.67	3.59	2.65	1.44	2.25	1.45	4.04	4.55	2.72	4.39	2.43	2.04	3.28	4.33	1.21	58.95
C17_DHL126	0.92	4.16	3.18	1.01	3.07	1.48	3.75	3.43	3.38	4.43	2.47	2.57	3.27	3.85	1.19	57.85
C17_DHL127	0.53	2.68	4.34	0.61	2.46	1.06	3.01	6.05	2.68	4.8	2.31	2.59	2.59	3.46	0.87	59.96
C17_DHL128	0.49	2.56	3.49	1.24	2.88	1.41	4.21	3.37	2.4	3.41	2.6	3.64	2.33	3.24	1.01	61.73
C17_DHL129	0.64	3.2	3.1	1.24	2.78	1.29	4.02	6.68	2.19	3.93	2.73	2.82	2.47	4.16	1.35	57.41
C17_DHL132	0.41	2.42	2.37	1.27	3.01	1.42	3.93	4.39	3.32	4.03	3.2	1.93	3.42	4.05	1.05	59.78
C17_DHL134	0.61	2.73	2.61	1.39	2.92	1.69	3.65	5.74	2.87	3.59	2.9	1.83	3.22	4.37	1.22	58.66
C17_DHL135	0.76	4.14	4.44	1.11	2.91	1.35	3.54	5.02	3.33	5.71	2.8	2.72	2.17	2.57	1.39	56.05
C17_DHL136	0.48	4.08	2.68	0.63	3.09	1.83	3.72	4.96	2.89	4.98	2.8	2.09	1.99	4.84	1.26	57.68
C17_DHL138	0.67	3.68	2.63	1.28	2.89	1.61	3.4	4.5	3.25	4.11	2.96	2.28	3.36	3.36	1.46	58.56
C17_DHL139	0.69	3.72	3.53	1.17	3.65	0.83	3.58	4.37	4.86	3.54	3.46	3.12	1.98	4.07	1.1	56.3
C17_DHL140	0.83	2.68	2.39	0.63	3.32	1.07	4.04	3.84	3.34	5.04	2.91	2.88	1.57	3.94	1.45	60.06
C17_DHL142	0.5	3.71	3.41	1.01	3.37	0.93	4.35	4.71	3.95	5.08	2.79	1.46	2.01	4.09	1.09	57.52
C17_DHL143	0.55	4.13	4.43	1.4	3.75	1.17	4.44	4.12	4.14	3.53	3.64	2.57	2.09	4.03	1.65	54.37
C17_DHL144	0.54	3.87	2.66	1.08	3.72	0.93	2.39	7.28	3.07	4.26	3.47	2.17	3.32	4.32	1.22	55.67
C17_DHL146	0.37	2.7	4.02	0.91	2.22	1.19	4.96	4.86	2.7	4.32	1.78	2.05	2.07	3.45	0.91	61.5
C17_DHL147	0.66	3.93	3.41	1.2	3.06	0.92	3.54	4.7	4.15	4.76	2.78	2.88	2.58	4.24	1.16	56.02
C17_DHL150	0.92	2.35	3.58	0.84	2.41	1.62	3.03	4.5	3.42	3.51	2.51	3.12	2.79	3.06	1.42	60.91
C17_DHL152	0.76	2.64	2.74	1.17	2.59	1.71	4.13	5.28	4.72	4.24	2.41	2.38	2.91	4.56	1.58	56.17
C17_DHL153	0.8	2.83	3.38	1.32	3.02	1.9	2.47	5.89	4.26	2.98	3.43	3.13	1.64	4	1.12	57.83
C17_DHL154	0.58	3.46	3.23	0.93	2.18	1.31	3.02	6.17	4.49	3.5	2.42	1.94	2.96	5.18	1.12	57.49
C17_DHL155	0.52	4	1.96	0.5	3.12	1.64	4.26	4.19	3.27	5.59	3.26	2.44	2.49	4.34	1.15	57.26
C17_DHL158	0.5	2.62	3.33	1.57	2.13	1.93	2.7	5.14	2.33	3.64	2.32	3.4	3.25	4.15	1.3	59.69
C17_DHL160	0.61	3.03	1.89	1.2	3.14	1.54	3.72	3.49	4.65	3.12	3.1	1.82	1.9	4.39	1.27	61.15
C17_DHL161	0.59	2.14	2.01	0.88	2.04	2.09	3.82	5.29	4.01	3.65	1.91	2.95	2.21	4.2	1.4	60.8
C17_DHL162	0.34	2.63	2.9	1.23	2.65	1.59	4.54	4.47	3.42	4.08	2.77	2.08	3.51	4.07	0.97	58.75
C17_DHL163	0.9	3.21	2.43	1.13	3.07	1.73	3	5.27	1.91	3.73	3.29	2.91	2.43	4.64	1.67	58.67
C17_DHL165	0.59	4.13	2.81	1.12	2.7	0.84	3.27	3.94	3.01	4.88	2.41	1.76	2.92	4.48	1.02	60.12
C17_DHL166	0.71	2.92	3.36	1.24	2.35	0.83	4.53	4.47	2.82	4.62	2.13	2.6	2.59	2.64	0.93	61.27
C17_DHL167	0.93	3.07	3.04	1.25	2.74	1.67	4.41	4.09	4.08	3.57	2.86	3.9	2.14	5.48	1.68	55.11
C17_DHL169	0.38	3.36	3.56	1.26	2.43	1.62	3.92	4.73	4.5	3.11	2.29	1.94	2.72	4.31	1.36	58.52
C17_DHL170	0.32	3.15	3.76	1.1	2.78	1.07	3.9	3.4	4.23	3.92	2.74	2.12	2.96	3.1	1.78	59.68
C17_DHL172	0.61	3.57	3.27	1.12	2.97	1.46	4.56	3.83	2.16	4.15	2.6	2.93	2.62	3.63	1.1	59.42
C17_DHL174	0.55	3.46	2.53	1.25	3.03	1.31	4.49	5.25	2.62	4.37	2.87	2.13	2.1	2.92	1.13	60
C17_DHL175	0.75	4.41	3.2	1.21	3.16	1.18	2.84	4.21	4.11	5.05	2.75	2.9	2.73	4.06	0.95	56.49
C17_DHL177	0.82	3.54	2.69	1.28	3.19	1.2	2.15	5.81	3.41	3.77	3.11	1.6	2.85	4.53	1.23	58.82
C17_DHL179	0.66	4.24	2.91	1.09	2.88	1.07	3.99	4.12	4.02	3.43	3.01	2.07	3	3.51	1.2	58.8
C17_DHL180	0.85	2.84	4.04	0.75	3.44	0.92	4.12	4.07	5.09	3.61	2.85	1.82	2.31	3.79	1.49	58
C17_DHL181	0.24	3.67	3.34	1.43	3.56	0.82	3.86	4.12	3.99	3.58	3.03	2.46	2.23	4.26	0.85	58.56
C17_DHL184	1.02	4.49	4.08	1.03	2.92	0.99	3.51	2.95	3.28	3.29	2.61	3.4	2.55	3.06	1.22	59.59
C17_DHL188	0.49	3.22	1.81	1.03	3.17	1.15	2.92	2.88	3.77	4.42	3.1	3.71	3.14	4.32	1.17	59.72
C17_DHL189	0.59	4.42	2.73	1.41	2.59	0.99	2.99	3.54	4.02	3.27	3.09	2.66	2.29	3.59	0.57	61.25
C17_DHL190	0.24	2.93	2.64	1.41	2.17	1.31	2.7	3.77	4.75	3.28	2.26	2.61	3.72	4.3	1.03	60.88
C17_DHL191	0.68	3.53	2.5	1.13	2.48	1.13	4.43	3.4	3.49	4.17	2.49	3.4	1.93	4.86	1.15	59.23
C17_DHL195	0.58	4.18	4.25	1.26	2.57	1.35	2.54	3.58	5.68	3.23	2.2	3.75	2.03	3.07	1.26	58.48
C17_DHL196	0.52	3.15	3.35	1.68	2.63	1.56	3.18	4.05	4.28	4.18	2.26	2.28	2.13	4.71	1.63	58.42
C17_DHL202	0.93	2.79	2.89	1.27	2.98	1.11	4.5	3.29	3.31	5.24	2.71	2.88	2.58	4.02	1.36	58.14
C17_DHL205	0.51	3.08	3	1.22	3.06	1.27	3.09	4.76	4.39	4.77	2.96	2.73	1.64	4.99	1.15	57.38
C17_DHL210	0.64	2.19	4.1	1.11	2.67	1.27	3.94	5.03	4.92	4.22	2.77	2.94	2.05	3.57	0.9	57.68
C17_DHL216	0.54	3.55	4.01	1.2	2.43	1.54	4.47	5.5	3.39	3.02	2.66	2.97	2.57	4.47	1.3	56.37
C17_DHL217	0.71	3.38	3.28	1.43	3.53	1.51	3.4	4.27	3.32	2.9	3.42	2.49	2.58	4.73	1.24	57.82
C17_DHL218	0.49	3.24	4.92	0.85	2.39	1.03	3.87	4.05	4.46	3.57	2.26	2.09	1.66	3.44	1	60.67
C17_DHL219	0.51	3.54	3.11	1.51	2.97	1.56	2.36	7.2	2.55	3.8	2.9	2.52	2.85	3.84	0.85	57.94
C17_DHL220	0.89	3.86	3.93	1.15	1.86	1.16	4.35	4.2	3.25	3.27	1.96	2.88	2.38	4.22	0.92	59.73
C17_DHL221	0.83	2.9	3.47	1.69	2.63	1.16	4.88	5.37	3.67	3.1	2.5	2.35	2.47	3.24	1.32	58.41
C17_DHL223	1.01	3.89	3.7	0.87	3.31	1.07	5.45	4.1	2.2	3.03	3.19	2.18	3.73	4.38	1.5	56.4
C17_DHL224	0.69	3.98	2.9	1.18	3.39	1.1	3.15	3.03	2.23	3.57	3	2.31	2.13	3.1	1.12	63.11
C17_DHL225	0.43	3.09	3.26	0.87	3.12	1.22	3.26	4.37	3.86	5.01	2.56	2.9	2.94	3.59	0.78	58.73
C17_DHL226	0.48	4.25	3.16	0.76	3.1	1.34	4.24	4.55	3.93	3.93	2.75	2.45	2.71	4.34	1.39	56.62
C17_DHL228	0.59	2.55	3.64	0.99	3.92	1.29	4.66	2.77	2.3	3.84	3.47	4.57	3.39	4.15	0.94	56.94
C17_DHL232	0.74	3.14	2.77	1.07	2.51	1.63	3.52	4.95	3.92	4.86	2.76	2.76	2.61	5.07	0.9	56.78
C17_DHL233	0.75	4.06	4.17	0.92	2.79	1.46	2.99	6.2	3.17	4.48	2.44	2.68	2.15	3.79	1.13	56.82
C17_DHL236	0.19	3.08	2.11	1.34	3.11	1.2	4.4	4.36	4.73	3.77	3.07	3.04	2.63	4.19	0.94	57.85
C17_DHL238	0.7	3.47	3.5	0.96	2.19	1.32	3.89	4.87	3.62	4.41	2.19	2.79	2.47	3.23	1.24	59.15
C17_DHL239	0.7	3.86	2.76	1.29	2.78	1.19	3.41	4.59	4.63	2.97	2.62	2.55	3.32	3.9	1.04	58.39
C17_DHL240	0.69	2.77	1.76	1.58	2.91	1.46	3.55	5.22	3.76	3.81	3.01	2.79	3.17	3.89	1.33	58.29
C17_DHL241	0.46	4.91	3.42	0.86	2.03	1.27	3.43	5.85	2.59	4.96	2.05	1.74	1.77	2.72	1.01	60.92
C17_DHL243	0.64	3.57	3.4	1.21	2.73	1.18	3.69	5.07	5.06	3.84	2.27	3.15	2.58	3.46	0.97	57.18
C17_DHL244	1.04	4.16	3.5	1.34	3.31	1.43	4.49	5.37	4.1	3.61	2.74	1.35	2.35	3.21	1.34	56.64
C17_DHL247	0.69	2.77	2.41	1.05	2.91	1.77	2.69	5.47	3.73	3.53	3	2.72	2.27	4.42	0.96	59.61
C17_DHL248	0.9	2.04	2.41	1.39	3.23	1.84	4.58	3.96	4.43	3.99	2.96	2.39	3.89	2.73	1.35	57.93
C17_DHL252	0.42	4.62	3.77	0.99	3.06	1.41	3.46	4.85	2.89	5.33	2.84	2.6	2.23	3.97	1.07	56.48
C17_DHL253	1.1	4.13	2.82	0.73	2.38	1.65	4.21	4.42	4.61	4.51	2.31	1.44	2.84	3.81	1.53	57.54
C17_DHL255	1.02	3.05	3	0.6	2.97	1.55	3.87	4.58	2.56	3.84	2.87	1.59	2.97	4.33	1.05	60.15
C17_DHL258	1.06	3.21	3.82	0.93	2.97	1.82	3.74	3.78	3.39	4.77	2.67	2.41	2.78	3.25	1.09	58.3
C17_DHL259	0.71	5.03	3.93	0.61	2.39	1.46	3.43	4.12	3.82	5.51	2.5	2.1	2.26	3.6	1.14	57.4
C17_DHL262	0.75	4.1	3.43	1.12	2.54	1.18	3.46	5.57	2.76	3.38	2.32	2.38	2.25	3.52	1.68	59.56
C17_DHL264	0.34	3.56	3.5	0.67	2.99	1.27	2.58	4.59	3.52	4.79	2.76	2.02	3.52	3.68	1.11	59.11
C17_DHL265	0.55	4.3	3.13	1.28	2.88	1.22	3.49	5.16	3.68	4.1	2.86	2.47	2.4	3.8	1.46	57.24
C17_DHL267	0.9	3.35	3.76	0.85	2.54	1.26	2.73	5.2	3.33	3.77	2.18	2.91	2.14	2.9	1.66	60.51
C17_DHL268	0.7	3.7	3.88	0.78	2.6	1.48	3.66	5.93	4.21	4.74	2.46	2.64	2.82	3.57	1.45	55.38
C17_DHL270	0.3	4.1	3.93	0.99	2.8	1.29	3.21	4.85	3.14	5.11	2.54	1.77	3.38	4.29	1.37	56.93
C17_DHL271	0.8	4.15	4.69	1.04	2.44	1.54	3.95	5.66	2.36	3.54	2.48	3.23	2.81	5.16	1.33	54.81
C17_DHL273	0.6	3.35	3.95	1.69	1.85	1.74	3.06	4.72	3.73	3.48	1.65	2.45	3.03	4.93	1.27	58.5
C17_DHL280	0.68	3.37	2.95	1.18	2.63	1.19	3.95	5.9	2.73	3.92	2.33	1.9	2.67	4.31	0.98	59.33
C17_DHL282	0.51	3.38	3.15	0.89	3.86	1.68	3.17	5.27	3.01	5.11	2.94	2.04	2.92	3.53	1.7	56.84
C17_DHL283	0.33	3.16	2.93	0.98	2.89	1.83	3.56	6.8	3.77	3.72	3.1	1.99	2.8	5.75	1	55.38
C17_DHL284	0.77	3.57	4.12	1.17	1.88	1.49	2.32	5.41	2.23	4.22	1.88	4.3	1.8	4.38	1.06	59.42
C17_DHL286	0.68	3.41	2.98	0.92	2.98	1.5	3.43	5.83	3.01	3.66	2.51	2.53	2.07	4.53	0.83	59.14
C17_DHL287	0.78	3.62	4	1.31	2.91	1.14	3.98	3.16	3.53	4.48	2.48	2.76	3.07	3.14	1.78	57.85
C17_DHL290	0.46	4.66	3.1	1.22	3.01	1.34	4.49	3.56	4.52	4.09	3.02	3.02	2.13	4.94	1.4	55.05
C17_DHL294	0.43	2.56	2.67	1.19	3.38	0.84	5.13	2.7	4.39	3.5	3.06	2.83	1.71	3.92	0.59	61.12
C17_DHL296	0.39	2.33	2.42	1.11	2.35	1.34	4.41	4.82	3.13	3.03	2.23	2.94	3.31	4.93	1.15	60.1
C17_DHL297	0.58	3.89	3.66	0.93	2.22	1.29	3.93	5.73	2.15	4	2.34	2.08	2.46	3.37	1.51	59.87
C17_DHL298	0.55	3.39	4.18	1.34	2.36	0.92	3.78	3	3.32	4.4	2.44	1.95	3.06	5.36	1.13	58.83
C17_DHL299	0.65	4.08	1.57	1.08	2.64	1.65	3.23	4.32	1.92	3.59	2.68	1.79	2.3	4.54	1.03	62.93
C17_DHL301	0.42	2.62	5.33	1.46	2.63	1.97	3.67	4.45	2.97	3.52	1.95	3.25	3.4	3.7	1.59	57.07
C17_DHL304	0.51	3.96	3.84	0.96	2.91	1.43	4.28	4.5	3.09	3.96	2.55	2.94	3.3	4.41	1.2	56.17
C17_DHL305	0.35	3.04	4.08	1.09	2.58	1.12	3.77	3.64	2.11	3.38	2.27	3.69	1.47	3.67	1.24	62.49
C17_DHL307	0.87	3.18	2.53	0.97	2.46	1.32	2.65	6.19	4.07	3.7	2.65	1.79	2.4	3.64	1.27	60.29
C17_DHL308	0.46	3.33	3.13	1.3	2.22	1.2	3.84	4.38	3.84	5.02	2.13	1.64	2.2	3.02	1.15	61.15
C17_DHL309	0.8	4.38	2.88	1.14	2.58	1.34	3.63	4.24	2.88	4.27	2.32	3.14	2.38	2.53	0.98	60.5
C17_DHL310	0.91	2.32	2.5	1.12	2.88	1.54	3.73	5.58	4.02	3.84	2.69	2.67	3.45	2.53	1.26	58.96
C17_DHL311	0.78	3.87	1.93	0.91	3.31	1.67	3.95	4.04	5.16	3.98	3.31	2.39	2.24	3.86	0.88	57.73
C17_DHL312	0.26	2.18	4.51	0.66	2.6	1.07	2.91	5.89	2.51	4.08	2.85	2.94	2.98	4.71	1.2	58.65
C17_DHL313	0.35	3.42	3.58	1.3	3.17	1.12	2.65	4.78	2.85	3.98	2.45	3.44	3.49	3.73	1.32	58.37
C17_DHL315	0.5	3.2	3.67	1.06	2.05	1.01	3.25	5.2	2.42	4.06	2.23	1.82	2.55	5.46	1.1	60.44
C17_DHL316	0.63	2.87	3.66	0.51	2.47	1.21	2.74	5.57	5.17	4.04	2.48	2.89	1.25	4.43	0.63	59.45
C17_DHL317	0.33	4.71	4.79	1.05	2.23	1.21	4.21	4.57	3.2	4.55	2.33	1.2	2.32	4.35	1.12	57.81
C17_DHL319	0.39	3.05	4.48	0.81	3.17	1.69	4.16	3.25	3.5	4.24	3.07	1.83	1.75	4.39	0.88	59.35
C17_DHL321	0.45	4.1	2.2	0.94	2.48	0.99	4.49	3.92	4.55	5.3	2.46	2.2	2.94	3.52	1.07	58.4
C17_DHL323	0.9	3.78	2.88	0.62	2.46	1.73	3.24	4.58	3.83	3.9	2.27	2.36	3.82	4.04	1.71	57.88
C17_DHL324	0.53	4.27	2.4	0.93	2.92	1.17	3.65	4.45	4.52	3.75	2.51	3.2	2.15	3.11	1.26	59.17
C17_DHL326	0.69	3.43	3.65	1.07	2.48	1.31	2.75	5.04	4.55	4.75	2.32	2.27	3.41	5.03	0.94	56.3
C17_DHL327	0.62	4.31	2.92	1.17	2.41	1.38	3.24	3.85	3.26	3.63	2.03	3.01	2.83	4.27	1.14	59.94
C17_DHL332	0.97	3.68	3.23	1.12	2.96	1.01	4.2	3.47	3.85	4.64	2.81	1.79	2.24	4.12	0.83	59.07
